# Supplementary material for: Comparison of methods to handle missing values in a continuous index test in a diagnostic accuracy study – a simulation study
Source: BMC Med Res Methodol. 2025 May 27;25:147. doi: 10.1186/s12874-025-02594-2 (PMC12107930; doi:10.1186/s12874-025-02594-2)
Supplement: Supplementary file 5 — Additional file 5. Results of the performance parameters for all main scenarios (aggregated across iterations) [file 12874_2025_2594_MOESM5_ESM.xlsx]

## Sheet: Sheet1
N	p	AUC_0	r	pm	mech	AUC_min	scenario	bias.AUC.CCA	bias.AUC.MI2	bias.AUC.MIB2	bias.AUC.HDEL	bias.AUC.KER	bias.AUC.mice	bias.AUC.mix	bias.AUC.AIPW	MCE.bias.AUC.CCA	MCE.bias.AUC.MI2	MCE.bias.AUC.MIB2	MCE.bias.AUC.HDEL	MCE.bias.AUC.KER	MCE.bias.AUC.mice	MCE.bias.AUC.mix	MCE.bias.AUC.AIPW	empSE.AUC.CCA	empSE.AUC.MI2	empSE.AUC.MIB2	empSE.AUC.HDEL	empSE.AUC.KER	empSE.AUC.mice	empSE.AUC.mix	empSE.AUC.AIPW	MCE.empSE.AUC.CCA	MCE.empSE.AUC.MI2	MCE.empSE.AUC.MIB2	MCE.empSE.AUC.HDEL	MCE.empSE.AUC.KER	MCE.empSE.AUC.mice	MCE.empSE.AUC.mix	MCE.empSE.AUC.AIPW	RMSE.AUC.CCA	RMSE.AUC.MI2	RMSE.AUC.MIB2	RMSE.AUC.HDEL	RMSE.AUC.KER	RMSE.AUC.mice	RMSE.AUC.mix	RMSE.AUC.AIPW	MCE.MSE.AUC.CCA	MCE.MSE.AUC.MI2
500	0.1	0.7	0.5	0.1	MCAR	0.59569	1	-0.00426038	-0.00388376	-0.00440878	-0.00432969	-0.00341352	-0.00481983	-0.00475968	-0.00435642	0.00135233	0.00136088	0.00147014	0.00140343	0.00135145	0.00133126	0.00133171	0.00134252	0.0427643	0.0430349	0.04649	0.0443803	0.0427365	0.0420981	0.0421122	0.0424544	0.000956717	0.000962771	0.00104007	0.000992869	0.000956096	0.000941813	0.000942129	0.000949783	0.0429547	0.0431883	0.0466754	0.0445689	0.0428513	0.0423522	0.0423594	0.0426562	8.31866e-05	8.41188e-05
1000	0.1	0.7	0.5	0.1	MCAR	0.626242	2	-0.00117997	-0.00127602	-0.00129995	-0.00173646	0.000236155	-0.00131978	-0.0013495	-0.00125323	0.000946809	0.000945847	0.000965721	0.000982126	0.000937364	0.000924754	0.00092435	0.000929021	0.0299407	0.0299103	0.0305388	0.0310576	0.029642	0.0292433	0.0292305	0.0293782	0.00066983	0.00066915	0.000683209	0.000694816	0.000663148	0.000654227	0.000653941	0.000657246	0.029949	0.0299226	0.0305512	0.0310906	0.0296282	0.0292584	0.0292471	0.0293903	3.94089e-05	3.89898e-05
500	0.3	0.7	0.5	0.1	MCAR	0.632201	3	-0.00230175	-0.00184326	-0.00191804	-0.00249794	-0.00114256	-0.00230102	-0.0023856	-0.00217008	0.00081587	0.000820664	0.000854195	0.000855906	0.000808532	0.000805169	0.000804387	0.00080412	0.0258001	0.0259517	0.027012	0.0270661	0.025568	0.0254617	0.025437	0.0254285	0.000577196	0.000580587	0.000604309	0.00060552	0.000572005	0.000569625	0.000569072	0.000568883	0.0258897	0.0260041	0.0270666	0.0271677	0.0255808	0.0255528	0.0255359	0.0255083	2.76158e-05	2.95993e-05
1000	0.3	0.7	0.5	0.1	MCAR	0.652059	4	-0.000980253	-0.000837369	-0.000805986	-0.0008693	0.000589476	-0.0010258	-0.00111703	-0.000928386	0.000590756	0.000594377	0.000616498	0.000618448	0.000588774	0.000581677	0.000582263	0.000583149	0.0186813	0.0187958	0.0194954	0.019557	0.0186187	0.0183942	0.0184128	0.0184408	0.000417937	0.000420498	0.000436148	0.000437527	0.000416534	0.000411514	0.000411928	0.000412555	0.0186977	0.0188051	0.0195023	0.0195666	0.0186187	0.0184136	0.0184374	0.0184549	1.47639e-05	1.47746e-05
500	0.5	0.7	0.5	0.1	MCAR	0.638318	5	-0.0016045	-0.00134752	-0.00159682	-0.00126288	-0.000713959	-0.00171962	-0.0016568	-0.00151696	0.000810246	0.000807316	0.000840528	0.000838964	0.000797001	0.000793029	0.000792834	0.00079397	0.0256222	0.0255296	0.0265798	0.0265304	0.0252034	0.0250778	0.0250716	0.0251075	0.000573217	0.000571144	0.000594641	0.000593534	0.000563847	0.000561037	0.000560899	0.000561703	0.0256596	0.0255524	0.0266145	0.0265471	0.0252009	0.0251241	0.0251138	0.0251408	3.13908e-05	3.11268e-05
1000	0.5	0.7	0.5	0.1	MCAR	0.656384	6	0.000678146	0.000755092	0.000792908	0.000319032	0.00210584	0.000535369	0.000593525	0.000668431	0.000530459	0.00053121	0.000554737	0.000557773	0.000529067	0.000525482	0.000525236	0.000525377	0.0167746	0.0167983	0.0175423	0.0176383	0.0167306	0.0166172	0.0166094	0.0166139	0.000375279	0.00037581	0.000392454	0.000394603	0.000374294	0.000371758	0.000371583	0.000371684	0.0167799	0.0168069	0.0175515	0.0176324	0.0168543	0.0166175	0.0166117	0.016619	1.30507e-05	1.33215e-05
500	0.1	0.85	0.5	0.1	MCAR	0.75014	7	-0.0018475	-0.00104425	-0.00132049	-0.00183	0.000160686	-0.00190813	-0.00197681	-0.00144558	0.000937732	0.000928158	0.000957267	0.000977311	0.000927717	0.000914569	0.000916097	0.000922431	0.0296537	0.0293509	0.0302715	0.0309053	0.029337	0.0289212	0.0289695	0.0291698	0.000663408	0.000656636	0.000677229	0.000691409	0.000656323	0.000647022	0.000648103	0.000652584	0.0296964	0.0293548	0.0302851	0.030944	0.0293227	0.0289697	0.0290225	0.0291911	3.77422e-05	3.68063e-05
1000	0.1	0.85	0.5	0.1	MCAR	0.779388	8	1.16522e-06	0.000269542	0.000191838	0.000288178	0.00247387	-0.000213499	-0.000384264	-4.27854e-05	0.000660848	0.000657129	0.000693952	0.00069011	0.000655336	0.000638564	0.000640637	0.000650225	0.0208978	0.0207802	0.0219447	0.0218232	0.0207235	0.0201932	0.0202587	0.0205619	0.000467524	0.000464893	0.000490944	0.000488226	0.000463625	0.000451759	0.000453225	0.000460009	0.0208874	0.0207716	0.0219346	0.0218142	0.0208604	0.0201842	0.0202522	0.0205517	1.99233e-05	1.92144e-05
500	0.3	0.85	0.5	0.1	MCAR	0.785621	9	-0.000632609	-0.00027101	-0.000594133	-0.00104943	0.000933989	-0.000797573	-0.000914894	-0.00070467	0.000589777	0.000580912	0.000619248	0.000614617	0.000579623	0.000576268	0.000574942	0.000576486	0.0186504	0.0183701	0.0195823	0.0194359	0.0183293	0.0182232	0.0181813	0.0182301	0.000417244	0.000410973	0.000438093	0.000434817	0.000410061	0.000407687	0.000406749	0.000407841	0.0186518	0.0183629	0.0195816	0.0194545	0.0183439	0.0182315	0.0181952	0.0182346	1.47765e-05	1.39794e-05
1000	0.3	0.85	0.5	0.1	MCAR	0.804477	10	2.50743e-05	0.000146932	0.000159381	-4.35238e-05	0.00245048	-6.9303e-05	-8.99457e-05	3.1809e-06	0.000446533	0.000448043	0.0004548	0.000466491	0.000443455	0.000441411	0.000439086	0.000440493	0.0141206	0.0141684	0.0143821	0.0147517	0.0140233	0.0139586	0.0138851	0.0139296	0.000315904	0.000316973	0.000321753	0.000330024	0.000313727	0.000312281	0.000310636	0.000311631	0.0141136	0.014162	0.0143757	0.0147444	0.0142289	0.0139518	0.0138785	0.0139226	8.5949e-06	8.57696e-06
500	0.5	0.85	0.5	0.1	MCAR	0.791958	11	0.000102106	0.000272328	0.00031109	-0.00015936	0.00129139	1.62308e-05	-0.000175912	9.55713e-05	0.000574105	0.00057751	0.000595371	0.000611606	0.00057218	0.00057006	0.000570728	0.000570032	0.0181548	0.0182625	0.0188273	0.0193407	0.0180939	0.0180269	0.018048	0.018026	0.000406157	0.000408565	0.000421202	0.000432687	0.000404795	0.000403295	0.000403768	0.000403275	0.018146	0.0182554	0.0188204	0.0193317	0.0181309	0.0180179	0.0180398	0.0180172	1.59944e-05	1.62996e-05
1000	0.5	0.85	0.5	0.1	MCAR	0.808958	12	0.00038347	0.00054214	0.000545968	0.00015874	0.00267339	0.000288364	0.000283454	0.000389854	0.000393003	0.000392908	0.000405419	0.000412656	0.000390797	0.000389097	0.000387379	0.000387307	0.0124278	0.0124248	0.0128205	0.0130493	0.0123581	0.0123043	0.01225	0.0122477	0.000278034	0.000277967	0.000286818	0.000291938	0.000276473	0.000275271	0.000274055	0.000274004	0.0124275	0.0124305	0.0128257	0.0130438	0.0126379	0.0123015	0.0122471	0.0122478	6.52487e-06	6.60404e-06
500	0.1	0.9	0.5	0.1	MCAR	0.804591	13	0.0012447	0.00162749	0.00164682	0.00109436	0.00296291	0.00101319	0.000807327	0.00128689	0.00075327	0.000751367	0.000793279	0.000787641	0.000746777	0.000731577	0.000727617	0.000740328	0.0238205	0.0237603	0.0250857	0.0249074	0.0236151	0.0231345	0.0230093	0.0234112	0.000532909	0.000531562	0.000561214	0.000557225	0.000528315	0.000517562	0.000514761	0.000523753	0.0238411	0.0238041	0.0251272	0.024919	0.0237886	0.0231451	0.0230119	0.0234349	2.54045e-05	2.47765e-05
1000	0.1	0.9	0.5	0.1	MCAR	0.832536	14	-2.63412e-05	0.000218778	-4.26689e-05	0.000115611	0.00248859	-0.000128346	-0.000363538	-0.00018549	0.000533877	0.000534126	0.000554603	0.000550277	0.00053371	0.000521455	0.000521788	0.000530174	0.0168827	0.0168905	0.0175381	0.0174013	0.0168774	0.0164899	0.0165004	0.0167656	0.000377697	0.000377873	0.00039236	0.0003893	0.000377579	0.000368909	0.000369145	0.000375077	0.0168743	0.0168835	0.0175294	0.017393	0.0170515	0.0164821	0.0164961	0.0167582	1.38836e-05	1.35375e-05
500	0.3	0.9	0.5	0.1	MCAR	0.838553	15	0.000695076	0.000976202	0.00113602	0.000805371	0.00222857	0.000552455	0.000338684	0.000577762	0.000479708	0.000477337	0.000500487	0.00050038	0.000474478	0.000474185	0.000469249	0.00047305	0.0151697	0.0150947	0.0158268	0.0158234	0.0150043	0.014995	0.014839	0.0149591	0.000339374	0.000337697	0.000354075	0.000353999	0.000335674	0.000335467	0.000331975	0.000334664	0.015178	0.0151187	0.0158596	0.015836	0.0151615	0.0149977	0.0148354	0.0149628	1.03408e-05	1.00895e-05
1000	0.3	0.9	0.5	0.1	MCAR	0.85655	16	-0.000120272	4.79005e-05	-4.06029e-05	-5.0019e-05	0.00244252	-0.000150302	-0.00031074	-0.000155782	0.000349968	0.000346892	0.000364482	0.000364794	0.00034597	0.000343471	0.000342244	0.000343118	0.0110669	0.0109697	0.0115259	0.0115358	0.0109405	0.0108615	0.0108227	0.0108504	0.000247588	0.000245412	0.000257857	0.000258078	0.00024476	0.000242992	0.000242124	0.000242743	0.0110621	0.0109643	0.0115202	0.0115301	0.0112045	0.0108571	0.0108218	0.010846	6.1067e-06	5.90994e-06
500	0.5	0.9	0.5	0.1	MCAR	0.844672	17	0.000767961	0.000921829	0.00114273	0.0008516	0.0017929	0.000593293	0.000426764	0.000613386	0.000444679	0.000448941	0.000461389	0.000460666	0.000439863	0.000444285	0.00044237	0.000441665	0.014062	0.0141968	0.0145904	0.0145675	0.0139097	0.0140495	0.013989	0.0139667	0.000314593	0.000317608	0.000326415	0.000325903	0.000311186	0.000314314	0.00031296	0.00031246	0.0140759	0.0142196	0.0146278	0.0145851	0.0140179	0.014055	0.0139885	0.0139731	8.76001e-06	9.22786e-06
1000	0.5	0.9	0.5	0.1	MCAR	0.860877	18	-0.0001417	0.000125112	5.1092e-05	-0.000183752	0.00228743	-9.6109e-05	-0.000237635	-9.5342e-05	0.000326702	0.000324466	0.000338996	0.00033994	0.000321876	0.000320525	0.000319119	0.000320497	0.0103312	0.0102605	0.01072	0.0107498	0.0101786	0.0101359	0.0100914	0.010135	0.000231129	0.000229547	0.000239826	0.000240494	0.000227714	0.000226759	0.000225764	0.000226739	0.010327	0.0102562	0.0107148	0.010746	0.0104275	0.0101313	0.0100892	0.0101304	4.71171e-06	4.63748e-06
500	0.1	0.7	0.5	0.3	MCAR	0.59569	19	0.00141782	0.00298722	0.0013427	0.000815689	0.00258605	-0.000124061	-0.000365473	0.00149946	0.00144403	0.00144986	0.00150871	0.00157689	0.0014046	0.00135124	0.00136388	0.00139069	0.0456643	0.0458485	0.0477095	0.0498656	0.0444172	0.04273	0.0431295	0.0439776	0.0010216	0.00102572	0.00106735	0.00111559	0.000993696	0.00095595	0.000964888	0.000983861	0.0456635	0.0459228	0.0477045	0.0498474	0.0444702	0.0427088	0.0431095	0.0439812	9.03583e-05	9.95028e-05
1000	0.1	0.7	0.5	0.3	MCAR	0.626242	20	-0.000487456	0.000751846	0.000168638	-0.000689233	0.00136179	-0.00117159	-0.000959634	-0.000285056	0.00099768	0.000995575	0.00103093	0.00110974	0.000960831	0.000946199	0.000943177	0.000955773	0.0315494	0.0314828	0.0326009	0.0350932	0.0303842	0.0299214	0.0298259	0.0302242	0.00070582	0.00070433	0.000729342	0.0007851	0.00067975	0.000669398	0.00066726	0.000676172	0.0315374	0.0314761	0.032585	0.0350824	0.0303995	0.0299294	0.0298264	0.0302104	4.15471e-05	4.40533e-05
500	0.3	0.7	0.5	0.3	MCAR	0.632201	21	-0.000790652	-0.000164486	5.71905e-05	-0.000670552	0.000198011	-0.00171286	-0.00161196	-0.000796734	0.000938243	0.000925524	0.00095388	0.00102844	0.000898651	0.000888064	0.000883969	0.000891494	0.0296698	0.0292676	0.0301643	0.0325223	0.0284179	0.028083	0.0279535	0.0281915	0.00066377	0.000654772	0.000674832	0.000727584	0.00063576	0.00062827	0.000625373	0.000630697	0.0296655	0.0292535	0.0301493	0.0325129	0.0284043	0.0281212	0.027986	0.0281887	3.86298e-05	3.68359e-05
1000	0.3	0.7	0.5	0.3	MCAR	0.652059	22	-0.000719576	-0.000474147	-0.000414881	-0.00083409	0.000817207	-0.00133924	-0.00117001	-0.000751919	0.000695808	0.000666044	0.000699835	0.00076586	0.000651801	0.000647371	0.000646134	0.000647586	0.0220034	0.0210622	0.0221307	0.0242186	0.0206118	0.0204717	0.0204325	0.0204785	0.000492256	0.0004712	0.000495106	0.000541816	0.000461124	0.000457989	0.000457114	0.000458142	0.0220041	0.021057	0.0221236	0.0242209	0.0206177	0.0205052	0.0204558	0.020482	2.06531e-05	1.96244e-05
500	0.5	0.7	0.5	0.3	MCAR	0.638318	23	0.000127805	0.000995078	0.00157888	-4.7408e-05	0.00120045	-0.000332406	-0.000102065	0.000378431	0.000866549	0.000852867	0.000873238	0.000948929	0.000828992	0.000826237	0.000820742	0.000824498	0.0274027	0.02697	0.0276142	0.0300078	0.026215	0.0261279	0.0259541	0.0260729	0.000613049	0.00060337	0.000617782	0.00067133	0.000586479	0.00058453	0.000580643	0.0005833	0.0273893	0.0269749	0.0276455	0.0299928	0.0262294	0.026117	0.0259414	0.0260626	3.39598e-05	3.46567e-05
1000	0.5	0.7	0.5	0.3	MCAR	0.656384	24	0.000269483	0.00045651	0.000517053	0.000194364	0.00155598	-0.000284731	-0.000284765	0.000125914	0.000611357	0.000596268	0.000609248	0.000683622	0.00057831	0.00057409	0.000571968	0.000574921	0.0193328	0.0188557	0.0192661	0.021618	0.0182878	0.0181543	0.0180872	0.0181806	0.000432511	0.000421836	0.000431019	0.000483636	0.000409131	0.000406146	0.000404645	0.000406734	0.019325	0.0188518	0.0192634	0.0216081	0.0183447	0.0181475	0.0180804	0.018172	1.58737e-05	1.51609e-05
500	0.1	0.85	0.5	0.3	MCAR	0.75014	25	-0.00210216	0.000221378	0.000103876	-0.00226236	0.000610593	-0.00278257	-0.0029556	-0.00143703	0.00115941	0.00112618	0.0011639	0.00124224	0.0011208	0.00107336	0.00105846	0.00110376	0.0366637	0.0356128	0.0368058	0.0392831	0.0354429	0.0339426	0.0334714	0.034904	0.000820235	0.000796725	0.000823414	0.000878835	0.000792924	0.000759359	0.000748818	0.000780869	0.0367056	0.0355957	0.0367875	0.0393285	0.0354305	0.0340395	0.033585	0.0349162	6.05625e-05	5.83407e-05
1000	0.1	0.85	0.5	0.3	MCAR	0.779388	26	0.000193141	0.00116769	0.00131242	-2.40111e-05	0.00251815	-0.000275902	-0.000636133	6.16871e-05	0.000757595	0.000743233	0.000770005	0.000822344	0.000739189	0.000721472	0.000711206	0.000731293	0.0239573	0.0235031	0.0243497	0.0260048	0.0233752	0.0228149	0.0224903	0.0231255	0.000535969	0.000525808	0.000544748	0.000581776	0.000522947	0.000510413	0.00050315	0.000517361	0.0239461	0.0235203	0.0243729	0.0259918	0.0234988	0.0228052	0.022488	0.023114	2.84477e-05	2.73795e-05
500	0.3	0.85	0.5	0.3	MCAR	0.785621	27	0.000319914	0.00117343	0.00116609	0.00068941	0.00193063	-0.000324129	-0.000670606	0.000185486	0.000690852	0.000697929	0.000722047	0.000742979	0.000677613	0.00067028	0.000663674	0.000672585	0.0218467	0.0220704	0.0228331	0.0234951	0.021428	0.0211961	0.0209872	0.021269	0.000488751	0.000493757	0.00051082	0.000525628	0.000479385	0.000474197	0.000469523	0.000475827	0.0218381	0.0220906	0.0228515	0.0234934	0.0215041	0.021188	0.0209874	0.0212592	2.15254e-05	2.09812e-05
1000	0.3	0.85	0.5	0.3	MCAR	0.804477	28	-0.000477486	0.000629578	0.000224322	-0.000619305	0.00218927	-0.000518561	-0.000794188	-0.000297255	0.000475915	0.000463631	0.000477909	0.000530281	0.000456645	0.000452737	0.000452197	0.00045268	0.0150498	0.0146613	0.0151128	0.016769	0.0144404	0.0143168	0.0142997	0.014315	0.000336691	0.000328	0.000338102	0.000375153	0.000323059	0.000320293	0.000319912	0.000320253	0.0150498	0.0146675	0.0151069	0.016772	0.0145983	0.014319	0.0143146	0.0143109	1.03504e-05	9.54838e-06
500	0.5	0.85	0.5	0.3	MCAR	0.791958	29	0.000901624	0.00147974	0.00165253	0.00055536	0.00197788	7.38016e-05	-0.000170206	0.000727183	0.000612519	0.000607075	0.000626864	0.000673849	0.000590311	0.00059644	0.000591836	0.000589975	0.0193695	0.0191974	0.0198232	0.021309	0.0186673	0.0188611	0.0187155	0.0186567	0.000433333	0.000429482	0.000443481	0.000476721	0.000417622	0.000421958	0.000418701	0.000417384	0.0193808	0.0192448	0.0198821	0.0213055	0.0187625	0.0188518	0.0187069	0.0186615	1.73616e-05	1.58417e-05
1000	0.5	0.85	0.5	0.3	MCAR	0.808958	30	-0.000707951	-0.000244292	-7.23872e-05	-0.000703116	0.00159535	-0.000939211	-0.00121979	-0.000728683	0.000461407	0.000458757	0.000463504	0.000514434	0.000440716	0.000438311	0.000435248	0.000434944	0.014591	0.0145072	0.0146573	0.0162678	0.0139367	0.0138606	0.0137637	0.0137541	0.000326427	0.000324553	0.000327911	0.000363942	0.000311789	0.000310087	0.000307921	0.000307706	0.0146008	0.014502	0.0146501	0.0162749	0.0140208	0.0138855	0.0138108	0.0137666	9.85398e-06	1.01645e-05
500	0.1	0.9	0.5	0.3	MCAR	0.804591	31	-0.0008633	0.000472507	0.000360982	-0.000701156	0.00111017	-0.00157654	-0.00253768	-0.000926686	0.000870122	0.000861531	0.000901352	0.000965216	0.000839302	0.000800552	0.000793294	0.000832158	0.0275157	0.027244	0.0285032	0.0305228	0.0265411	0.0253157	0.0250862	0.0263151	0.000615577	0.000609499	0.000637671	0.000682853	0.000593773	0.000566359	0.000561225	0.000588719	0.0275155	0.0272345	0.0284913	0.0305156	0.026551	0.0253521	0.0252017	0.0263183	3.44692e-05	3.4469e-05
1000	0.1	0.9	0.5	0.3	MCAR	0.832536	32	0.000371987	0.00143274	0.00136448	0.000568989	0.00288317	0.000193466	-0.000441865	0.000245114	0.000603476	0.000596084	0.000607466	0.000654659	0.000587303	0.000566651	0.000555074	0.000580591	0.0190836	0.0188498	0.0192098	0.0207021	0.0185722	0.0179191	0.017553	0.0183599	0.000426936	0.000421706	0.000429758	0.000463146	0.000415494	0.000400883	0.000392693	0.000410745	0.0190777	0.0188948	0.0192486	0.0206996	0.0187854	0.0179112	0.0175498	0.0183524	1.75727e-05	1.60411e-05
500	0.3	0.9	0.5	0.3	MCAR	0.838553	33	4.33322e-07	0.000905029	0.00124858	-0.00030659	0.00176665	-7.81767e-05	-0.00061197	0.000153747	0.000565869	0.000566858	0.000572426	0.000626131	0.000544201	0.000542267	0.000531768	0.000541039	0.0178944	0.0179256	0.0181017	0.0198	0.0172092	0.017148	0.016816	0.0171091	0.00040033	0.000401029	0.000404969	0.000442963	0.000385001	0.000383632	0.000376205	0.000382764	0.0178854	0.0179395	0.0181357	0.0197925	0.017291	0.0171396	0.0168187	0.0171013	1.43929e-05	1.39823e-05
1000	0.3	0.9	0.5	0.3	MCAR	0.85655	34	0.000372578	0.00100511	0.0009782	0.000584748	0.00294939	0.000291874	-2.80795e-05	0.000381573	0.000386341	0.00037704	0.000400138	0.000426281	0.000371359	0.000371479	0.000365616	0.000369511	0.0122172	0.011923	0.0126535	0.0134802	0.0117434	0.0117472	0.0115618	0.011685	0.000273321	0.000266741	0.000283082	0.000301577	0.000262722	0.000262807	0.000258659	0.000261414	0.0122168	0.0119594	0.0126849	0.0134861	0.0121024	0.011745	0.011556	0.0116853	6.63061e-06	6.28356e-06
500	0.5	0.9	0.5	0.3	MCAR	0.844672	35	0.000761694	0.00149459	0.00159255	0.000651408	0.00197205	0.00040643	-2.52536e-05	0.000781448	0.000499449	0.000490269	0.000501346	0.000550905	0.000479918	0.000483799	0.000473226	0.000475991	0.015794	0.0155037	0.015854	0.0174211	0.0151763	0.0152991	0.0149647	0.0150522	0.000353341	0.000346846	0.000354683	0.000389744	0.000339523	0.000342269	0.000334789	0.000336745	0.0158044	0.0155678	0.0159259	0.0174246	0.0152964	0.0152968	0.0149573	0.0150649	1.19839e-05	1.09537e-05
1000	0.5	0.9	0.5	0.3	MCAR	0.860877	36	-0.000110738	0.0006821	0.000909417	-0.000189288	0.00236315	3.80534e-05	-0.000374339	3.54633e-05	0.000354019	0.000349597	0.000361874	0.00038696	0.00034733	0.000347878	0.000345076	0.000344692	0.0111951	0.0110552	0.0114435	0.0122368	0.0109835	0.0110009	0.0109123	0.0109001	0.000250455	0.000247326	0.000256011	0.000273759	0.000245722	0.00024611	0.000244128	0.000243856	0.01119	0.0110707	0.0114738	0.0122321	0.0112295	0.0109954	0.0109132	0.0108947	5.6398e-06	5.36079e-06
500	0.1	0.7	0.5	0.5	MCAR	0.59569	37	0.000462083	0.00225686	-4.22489e-05	0.0018248	0.00169358	-0.00307312	-0.00245128	9.70099e-05	0.00179375	0.00183856	0.00186716	0.0019304	0.00172167	0.0015823	0.00158808	0.00169922	0.0567233	0.0581403	0.0590447	0.0610448	0.0544439	0.0500366	0.0502195	0.0537339	0.00126901	0.00130071	0.00132094	0.00136569	0.00121801	0.00111941	0.00112351	0.00120213	0.0566968	0.058155	0.0590152	0.0610415	0.054443	0.0501059	0.0502543	0.0537072	0.00016646	0.000169122
1000	0.1	0.7	0.5	0.5	MCAR	0.626242	38	-0.000416686	0.000683702	7.15444e-05	0.000356056	0.0012865	-0.00222084	-0.00200418	-0.000412529	0.00126704	0.00123178	0.00128201	0.00140437	0.00118178	0.00113224	0.00112725	0.00116666	0.0400674	0.0389522	0.0405408	0.0444102	0.0373711	0.0358045	0.0356467	0.0368931	0.000896383	0.000871435	0.000906973	0.00099354	0.00083606	0.000801014	0.000797484	0.000825368	0.0400496	0.0389388	0.0405206	0.0443894	0.0373745	0.0358555	0.0356852	0.036877	7.15454e-05	6.50144e-05
500	0.3	0.7	0.5	0.5	MCAR	0.632201	39	0.00248888	0.00371915	0.00449386	0.00256042	0.00353843	0.000616024	0.00100959	0.00243718	0.00115222	0.00112852	0.00119481	0.00127967	0.001088	0.00105756	0.00105394	0.00108052	0.0364365	0.035687	0.0377832	0.0404666	0.0344056	0.033443	0.0333286	0.0341691	0.000815153	0.000798384	0.00084528	0.000905314	0.000769718	0.000748183	0.000745623	0.000764427	0.0365033	0.0358625	0.0380307	0.0405273	0.03457	0.033432	0.0333272	0.0342389	5.86931e-05	5.74042e-05
1000	0.3	0.7	0.5	0.5	MCAR	0.652059	40	-0.00102007	0.000469793	0.000702153	-0.00106854	0.00109721	-0.00178855	-0.00136532	-0.000477656	0.00077572	0.000767439	0.000796368	0.000847196	0.00073113	0.000721233	0.000720245	0.000723294	0.0245304	0.0242686	0.0251834	0.0267907	0.0231204	0.0228074	0.0227762	0.0228726	0.000548791	0.000542933	0.000563399	0.000599358	0.000517246	0.000510244	0.000509545	0.000511702	0.0245394	0.024261	0.0251806	0.0267986	0.0231348	0.022866	0.0228057	0.0228661	2.56918e-05	2.59363e-05
500	0.5	0.7	0.5	0.5	MCAR	0.638318	41	-0.000548234	0.000975965	0.000387283	-0.00124651	-0.000140799	-0.00220214	-0.00190367	-0.00090321	0.00103175	0.00100745	0.00104369	0.00115407	0.000955806	0.000947824	0.000935011	0.00095083	0.0326267	0.0318584	0.0330044	0.0364949	0.0302252	0.0299728	0.0295677	0.0300679	0.000729921	0.000712732	0.000738369	0.00081646	0.000676195	0.000670548	0.000661484	0.000672675	0.032615	0.0318574	0.0329901	0.036498	0.0302104	0.0300387	0.0296141	0.0300664	4.80773e-05	4.28079e-05
1000	0.5	0.7	0.5	0.5	MCAR	0.656384	42	-0.00174584	-0.000984704	-0.000766659	-0.00187277	-0.000103049	-0.00259225	-0.00236121	-0.00153824	0.000749065	0.000708793	0.00072929	0.000840485	0.00068897	0.000681194	0.000685086	0.000684143	0.0236875	0.022414	0.0230622	0.0265785	0.0217871	0.0215412	0.0216643	0.0216345	0.000529934	0.000501443	0.000515944	0.00059461	0.000487419	0.000481918	0.000484671	0.000484004	0.02374	0.0224244	0.0230634	0.0266311	0.0217765	0.0216859	0.0217818	0.0216783	2.71641e-05	2.39457e-05
500	0.1	0.85	0.5	0.5	MCAR	0.75014	43	0.000483174	0.00274157	0.00162666	0.000783556	0.00133142	-0.00418174	-0.00505825	-0.000461415	0.00126383	0.00125177	0.00130812	0.00140971	0.00124064	0.00114916	0.00112899	0.00120653	0.0399657	0.0395844	0.0413664	0.044579	0.0392325	0.0363395	0.0357017	0.0381538	0.000894108	0.000885578	0.000925445	0.000997315	0.000877704	0.000812982	0.000798714	0.000853573	0.0399487	0.0396595	0.0413777	0.0445636	0.0392354	0.0365613	0.0360406	0.0381375	7.61728e-05	7.45172e-05
1000	0.1	0.85	0.5	0.5	MCAR	0.779388	44	0.000323917	0.00274436	0.00260537	0.00102261	0.00298807	-0.00115079	-0.00208048	0.000403354	0.00087601	0.000871245	0.000892137	0.000979896	0.000832906	0.000780685	0.000778456	0.000825853	0.0277019	0.0275512	0.0282118	0.030987	0.0263388	0.0246874	0.0246169	0.0261158	0.000619743	0.000616372	0.000631152	0.000693237	0.000589248	0.000552304	0.000550727	0.000584259	0.0276899	0.0276738	0.0283178	0.0309884	0.0264947	0.0247019	0.0246924	0.0261058	3.33064e-05	3.34727e-05
500	0.3	0.85	0.5	0.5	MCAR	0.785621	45	-0.00108549	0.00147456	0.00080427	-0.000975352	0.00112122	-0.00181889	-0.00289858	-0.000711779	0.000794188	0.00077906	0.000792221	0.000900183	0.000747837	0.000746465	0.000729476	0.000736767	0.0251144	0.024636	0.0250522	0.0284663	0.0236487	0.0236053	0.0230681	0.0232986	0.000561857	0.000551154	0.000560465	0.000636844	0.000529065	0.000528095	0.000516075	0.000521233	0.0251253	0.0246678	0.0250526	0.0284688	0.0236634	0.0236635	0.023238	0.0232978	3.04825e-05	2.78761e-05
1000	0.3	0.85	0.5	0.5	MCAR	0.804477	46	-0.000761328	0.000408857	0.00052117	-0.000427248	0.00157621	-0.00154375	-0.00198045	-0.00093145	0.000593288	0.000581166	0.000600403	0.0006606	0.000574954	0.000561982	0.000551559	0.000560828	0.0187614	0.0183781	0.0189864	0.02089	0.0181816	0.0177714	0.0174418	0.0177349	0.000419728	0.000411152	0.000424762	0.000467349	0.000406757	0.00039758	0.000390206	0.000396763	0.0187675	0.0183734	0.0189841	0.0208839	0.0182408	0.0178295	0.0175452	0.0177505	1.561e-05	1.52438e-05
500	0.5	0.85	0.5	0.5	MCAR	0.791958	47	0.000807775	0.00249117	0.00285334	0.00137666	0.00192406	-0.000428154	-0.00116831	0.000606667	0.000725096	0.000710431	0.000731489	0.000819366	0.000667916	0.000685981	0.000668412	0.00066769	0.0229296	0.0224658	0.0231317	0.0259106	0.0211214	0.0216926	0.021137	0.0211142	0.000512977	0.000502602	0.0005175	0.000579669	0.000472525	0.000485305	0.000472875	0.000472364	0.0229323	0.0225923	0.0232955	0.0259342	0.0211983	0.021686	0.0211587	0.0211124	2.36291e-05	2.21756e-05
1000	0.5	0.85	0.5	0.5	MCAR	0.808958	48	-0.00106762	-3.51212e-05	-2.62172e-05	-0.000677556	0.00128379	-0.00152505	-0.00190761	-0.000992535	0.000514109	0.000502366	0.000514218	0.00057347	0.000475507	0.000487133	0.00047418	0.000473245	0.0162576	0.0158862	0.016261	0.0181347	0.0150368	0.0154045	0.0149949	0.0149653	0.000363712	0.000355404	0.000363789	0.000405707	0.000336402	0.000344628	0.000335464	0.000334802	0.0162845	0.0158783	0.0162529	0.0181383	0.015084	0.0154721	0.0151083	0.0149907	1.23308e-05	1.09307e-05
500	0.1	0.9	0.5	0.5	MCAR	0.804591	49	-0.000860923	0.0019533	0.00145625	-0.00120147	0.000847432	-0.00290443	-0.00423755	-0.00144359	0.000990241	0.000988716	0.000999471	0.00111819	0.0009711	0.000905018	0.000875715	0.00096588	0.0313142	0.0312659	0.031606	0.0353604	0.0307089	0.0286192	0.0276925	0.0305438	0.000700556	0.000699478	0.000707086	0.000791079	0.000687015	0.000640265	0.000619534	0.000683322	0.0313103	0.0313113	0.0316238	0.0353632	0.0307052	0.0287519	0.0280012	0.0305626	4.72199e-05	4.57449e-05
1000	0.1	0.9	0.5	0.5	MCAR	0.832536	50	-0.000234968	0.00126227	0.00165106	0.000409456	0.00232759	-0.00101509	-0.00223926	-0.000320997	0.000707025	0.000705462	0.000719291	0.000770776	0.000687857	0.000633884	0.000631389	0.00067231	0.0223581	0.0223087	0.022746	0.0243741	0.0217519	0.0200452	0.0199663	0.0212603	0.000500193	0.000499087	0.00050887	0.000545294	0.000486632	0.000448448	0.000446683	0.000475633	0.0223482	0.0223332	0.0227945	0.0243653	0.0218653	0.0200608	0.0200815	0.0212521	2.1526e-05	2.17352e-05
500	0.3	0.9	0.5	0.5	MCAR	0.838553	51	-0.000140102	0.00235465	0.00242298	0.000188419	0.00201214	-0.000356058	-0.00145366	0.000381092	0.00067649	0.000653942	0.000677186	0.000747195	0.000623746	0.000628455	0.000604577	0.00061714	0.0213925	0.0206795	0.0214145	0.0236284	0.0197246	0.0198735	0.0191184	0.0195157	0.00047859	0.000462638	0.000479082	0.000528611	0.000441275	0.000444607	0.000427714	0.000436602	0.0213823	0.0208028	0.0215405	0.0236173	0.0198171	0.0198667	0.019164	0.0195096	2.04411e-05	1.91954e-05
1000	0.3	0.9	0.5	0.5	MCAR	0.85655	52	0.00121923	0.00250561	0.00318606	0.00147382	0.00383583	0.0011549	0.000289074	0.00122203	0.000465724	0.000457473	0.000475089	0.000513923	0.000442805	0.000446342	0.000433919	0.000440837	0.0147275	0.0144666	0.0150236	0.0162517	0.0140027	0.0141146	0.0137217	0.0139405	0.000329482	0.000323644	0.000336107	0.00036358	0.000313267	0.00031577	0.00030698	0.000311875	0.0147705	0.0146748	0.0153504	0.0163103	0.0145119	0.0141547	0.0137179	0.013987	9.23687e-06	8.76911e-06
500	0.5	0.9	0.5	0.5	MCAR	0.844672	53	-0.00104255	0.000743067	0.00106399	-0.000456368	0.000314209	-0.00164683	-0.00257413	-0.000849806	0.000601086	0.00059241	0.000597851	0.000673059	0.00057177	0.000569649	0.000553748	0.00056542	0.019008	0.0187336	0.0189057	0.021284	0.018081	0.0180139	0.017511	0.0178802	0.000425245	0.000419107	0.000422956	0.000476163	0.000404505	0.000403004	0.000391755	0.000400012	0.0190271	0.018739	0.0189262	0.0212782	0.0180746	0.01808	0.0176906	0.0178914	1.6235e-05	1.59887e-05
1000	0.5	0.9	0.5	0.5	MCAR	0.860877	54	0.000556716	0.00190134	0.00185629	0.00061334	0.00315082	0.000493686	-8.97136e-05	0.000789023	0.000417224	0.000405768	0.000417447	0.000464118	0.000391242	0.000398735	0.000385345	0.000386718	0.0131938	0.0128315	0.0132008	0.0146767	0.0123722	0.0126091	0.0121857	0.0122291	0.000295169	0.000287065	0.000295327	0.000328345	0.000276788	0.000282089	0.000272616	0.000273588	0.0131989	0.0129653	0.0133242	0.0146822	0.0127611	0.0126125	0.0121799	0.0122484	8.09258e-06	7.44025e-06
500	0.1	0.7	0.5	0.1	MAR	0.59569	55	-0.0145186	-0.000360369	-0.000964476	-0.0142548	0.00186639	-0.000460649	-4.32044e-05	0.000985159	0.00140509	0.00136109	0.00143629	0.00151474	0.00133935	0.00129786	0.00129126	0.00131996	0.044433	0.0430416	0.0454196	0.0479003	0.0423539	0.0410419	0.0408333	0.0417408	0.000994048	0.000962921	0.00101612	0.00107162	0.000947535	0.000918184	0.000913517	0.000933819	0.0467237	0.0430216	0.0454072	0.0499534	0.0423738	0.0410239	0.0408129	0.0417315	0.000119157	9.20119e-05
1000	0.1	0.7	0.5	0.1	MAR	0.626242	56	-0.0151965	-0.0007991	-0.00138312	-0.0150555	0.00107122	-0.00120815	-0.000914524	-0.000323596	0.000946824	0.00090321	0.000944466	0.00102332	0.000895431	0.000881227	0.000874765	0.000879442	0.0299412	0.028562	0.0298666	0.0323603	0.028316	0.0278668	0.0276625	0.0278104	0.000669841	0.000638985	0.000668172	0.000723961	0.000633482	0.000623433	0.000618862	0.00062217	0.0335636	0.0285589	0.0298837	0.0356765	0.0283221	0.0278791	0.0276638	0.0277984	4.82231e-05	3.56022e-05
500	0.3	0.7	0.5	0.1	MAR	0.632201	57	-0.00767956	-0.000401434	-0.000244977	-0.00727891	0.000725074	-0.000920704	-0.000562084	-0.000330386	0.000877579	0.000864654	0.000910683	0.000912717	0.000857201	0.000849205	0.000848806	0.000851334	0.0277515	0.0273428	0.0287983	0.0288626	0.0271071	0.0268542	0.0268416	0.0269215	0.000620853	0.000611709	0.000644272	0.000645711	0.000606436	0.000600779	0.000600497	0.000602285	0.0287811	0.027332	0.028785	0.0297523	0.0271032	0.0268566	0.0268341	0.0269101	3.46812e-05	3.22066e-05
1000	0.3	0.7	0.5	0.1	MAR	0.652059	58	-0.00696314	0.000332707	0.000261209	-0.00667753	0.00169633	-3.63012e-06	0.000149099	0.000217733	0.00059903	0.000584273	0.000610434	0.000634698	0.000582536	0.000575313	0.000576166	0.000575887	0.018943	0.0184763	0.0193036	0.0200709	0.0184214	0.018193	0.01822	0.0182111	0.00042379	0.00041335	0.000431858	0.000449024	0.000412121	0.000407011	0.000407615	0.000407417	0.0201733	0.0184701	0.0192957	0.021143	0.0184902	0.0181839	0.0182115	0.0182033	1.8211e-05	1.44197e-05
500	0.5	0.7	0.5	0.1	MAR	0.638318	59	-0.0048659	0.000820645	0.000937062	-0.00488315	0.0015819	0.00063549	0.000696903	0.000760457	0.000775371	0.000760516	0.000776196	0.000805007	0.000746588	0.00074336	0.000744839	0.000743663	0.0245194	0.0240496	0.0245455	0.0254565	0.0236092	0.0235071	0.0235539	0.0235167	0.000548544	0.000538035	0.000549128	0.000569511	0.000528182	0.000525898	0.000526944	0.000526112	0.0249855	0.0240516	0.0245511	0.0259082	0.0236504	0.023504	0.0235524	0.0235172	2.85222e-05	2.61321e-05
1000	0.5	0.7	0.5	0.1	MAR	0.656384	60	-0.0056322	0.00044012	0.000592032	-0.00561942	0.00182982	0.000323335	0.000342877	0.000386965	0.00055372	0.00054571	0.000566052	0.000582966	0.000538654	0.000535425	0.000534365	0.000534529	0.0175102	0.0172569	0.0179001	0.018435	0.0170337	0.0169316	0.0168981	0.0169033	0.000391735	0.000386068	0.000400459	0.000412425	0.000381077	0.000378792	0.000378042	0.000378158	0.0183853	0.0172538	0.017901	0.0192636	0.0171233	0.0169262	0.0168931	0.0168993	1.71139e-05	1.50236e-05
500	0.1	0.85	0.5	0.1	MAR	0.75014	61	-0.00576444	0.0021897	0.00270422	-0.00525347	0.00414498	0.000893747	0.00166576	0.00263199	0.00102884	0.000963731	0.000988062	0.00110875	0.000958652	0.000950181	0.000923448	0.000943659	0.0325348	0.0304759	0.0312452	0.0350619	0.0303152	0.0300473	0.029202	0.0298411	0.000727865	0.000681802	0.000699015	0.000784399	0.000678208	0.000672215	0.000653303	0.000667601	0.0330255	0.0305392	0.0313465	0.0354359	0.0305823	0.0300456	0.0292349	0.0299421	5.11608e-05	3.99252e-05
1000	0.1	0.85	0.5	0.1	MAR	0.779388	62	-0.00853355	-0.000234056	-0.000304402	-0.00825151	0.00248173	-0.000817197	-0.000638796	-7.72398e-05	0.000740396	0.000695408	0.000712922	0.000796815	0.000686441	0.000682963	0.000671794	0.00068061	0.0234134	0.0219907	0.0225446	0.0251975	0.0217072	0.0215972	0.021244	0.0215228	0.000523801	0.000491974	0.000504364	0.000563715	0.00048563	0.000483169	0.000475268	0.000481505	0.024909	0.021981	0.0225353	0.0265022	0.0218378	0.0216018	0.021243	0.0215121	2.85191e-05	2.23486e-05
500	0.3	0.85	0.5	0.1	MAR	0.785621	63	-0.00367065	0.000225229	0.000114423	-0.00398672	0.0015848	-0.000349098	-0.000307846	-2.90298e-05	0.000616126	0.000598856	0.00062113	0.000643117	0.000587548	0.000589818	0.000585029	0.000585457	0.0194836	0.0189375	0.0196419	0.0203371	0.0185799	0.0186517	0.0185002	0.0185138	0.000435885	0.000423667	0.000439425	0.00045498	0.000415667	0.000417273	0.000413885	0.000414188	0.0198168	0.0189294	0.0196324	0.0207142	0.0186381	0.0186456	0.0184935	0.0185045	1.83419e-05	1.67361e-05
1000	0.3	0.85	0.5	0.1	MAR	0.804477	64	-0.00320744	0.000680629	0.000719144	-0.00308261	0.00299727	0.000412106	0.000369971	0.000491117	0.000434981	0.000424302	0.000441331	0.000460554	0.000423124	0.000421828	0.000419743	0.000420676	0.0137553	0.0134176	0.0139561	0.014564	0.0133804	0.0133394	0.0132734	0.0133029	0.000307732	0.000300177	0.000312225	0.000325824	0.000299344	0.000298426	0.000296952	0.000297612	0.0141176	0.0134282	0.0139677	0.0148795	0.0137054	0.0133391	0.013272	0.0133054	9.08573e-06	7.93157e-06
500	0.5	0.85	0.5	0.1	MAR	0.791958	65	-0.0035723	-0.000400576	-0.000359331	-0.0036915	0.000640116	-0.000805724	-0.000791578	-0.000625113	0.00058641	0.000569969	0.000589615	0.000609663	0.000569952	0.000567096	0.000566602	0.00056645	0.0185439	0.018024	0.0186453	0.0192792	0.0180235	0.0179332	0.0179175	0.0179127	0.000414862	0.000403231	0.000417129	0.000431313	0.000403219	0.000401198	0.000400848	0.000400741	0.0188757	0.0180195	0.0186394	0.01962	0.0180258	0.0179423	0.017926	0.0179147	1.6999e-05	1.4599e-05
1000	0.5	0.85	0.5	0.1	MAR	0.808958	66	-0.00293746	2.54712e-05	0.00021049	-0.00298238	0.00219809	-0.000113081	-0.000138018	-9.25824e-05	0.000400934	0.000396155	0.00041317	0.000419042	0.000391273	0.000389087	0.000389013	0.00038937	0.0126786	0.0125275	0.0130656	0.0132513	0.0123732	0.012304	0.0123017	0.0123129	0.000283645	0.000280264	0.000292301	0.000296455	0.00027681	0.000275263	0.000275211	0.000275464	0.0130083	0.0125213	0.0130607	0.0135763	0.0125608	0.0122984	0.0122963	0.0123071	8.06029e-06	6.82538e-06
500	0.1	0.9	0.5	0.1	MAR	0.804591	67	-0.005661	-0.000275253	-0.000526218	-0.0054668	0.00143168	-0.00118249	-0.000893664	-9.11376e-05	0.000818894	0.000761609	0.000791273	0.000866021	0.000757126	0.000749403	0.000729559	0.000743867	0.0258957	0.0240842	0.0250223	0.027386	0.0239424	0.0236982	0.0230707	0.0235231	0.000579335	0.000538808	0.000559795	0.000612675	0.000535637	0.000530173	0.000516134	0.000526257	0.0264946	0.0240737	0.0250153	0.0279129	0.0239732	0.0237158	0.0230764	0.0235116	3.3807e-05	2.74289e-05
1000	0.1	0.9	0.5	0.1	MAR	0.832536	68	-0.00622671	-0.00027128	-0.000253324	-0.00626371	0.00235103	-0.000763744	-0.000674303	-0.000297292	0.000590143	0.000541402	0.000560251	0.000629984	0.000537424	0.000533748	0.000525287	0.000532593	0.018662	0.0171206	0.0177167	0.0199218	0.0169948	0.0168786	0.016611	0.0168421	0.000417503	0.00038302	0.000396355	0.000445689	0.000380206	0.000377606	0.00037162	0.000376788	0.0196645	0.0171142	0.0177096	0.0208738	0.0171483	0.0168874	0.0166164	0.0168363	1.97391e-05	1.31949e-05
500	0.3	0.9	0.5	0.1	MAR	0.838553	69	-0.00289924	-0.000810655	-0.0005854	-0.00291964	0.000872034	-0.000943027	-0.00100385	-0.000848789	0.000503131	0.000490726	0.000508901	0.000547513	0.000486388	0.000484668	0.000482695	0.000483464	0.0159104	0.0155181	0.0160929	0.0173139	0.015381	0.0153265	0.0152641	0.0152885	0.000355945	0.000347169	0.000360028	0.000387344	0.000344101	0.000342883	0.000341487	0.000342032	0.0161646	0.0155315	0.0160955	0.0175498	0.015398	0.0153479	0.0152895	0.0153044	1.14895e-05	1.02885e-05
1000	0.3	0.9	0.5	0.1	MAR	0.85655	70	-0.00215866	0.000166446	0.000333074	-0.00205553	0.00263997	4.10724e-05	-4.66126e-05	4.10713e-05	0.000374026	0.000366676	0.00037881	0.000387947	0.000363167	0.000361743	0.000360802	0.000361578	0.0118277	0.0115953	0.011979	0.012268	0.0114844	0.0114393	0.0114095	0.0114341	0.000264609	0.000259409	0.000267993	0.000274457	0.000256927	0.000255919	0.000255253	0.000255802	0.0120173	0.0115907	0.0119777	0.0124329	0.0117783	0.0114337	0.0114039	0.0114284	7.17283e-06	6.28974e-06
500	0.5	0.9	0.5	0.1	MAR	0.844672	71	-0.00237007	-0.000279272	-0.000767597	-0.00244622	0.000644436	-0.000619194	-0.000689668	-0.00059456	0.00045875	0.000446422	0.000475941	0.000481086	0.00044721	0.000447046	0.000443606	0.000445591	0.0145069	0.0141171	0.0150506	0.0152133	0.014142	0.0141368	0.0140281	0.0140908	0.000324547	0.000315826	0.00033671	0.000340349	0.000316383	0.000316267	0.000313834	0.000315238	0.0146921	0.0141128	0.0150626	0.0154012	0.0141496	0.0141433	0.014038	0.0140963	1.0046e-05	8.66742e-06
1000	0.5	0.9	0.5	0.1	MAR	0.860877	72	-0.00209565	-0.000202534	-0.000273859	-0.0022412	0.00204208	-0.000311515	-0.00041268	-0.000381737	0.000347942	0.000340725	0.0003544	0.000360025	0.000338171	0.000337234	0.000336551	0.000337305	0.0110029	0.0107747	0.0112071	0.011385	0.0106939	0.0106643	0.0106427	0.0106665	0.000246155	0.00024105	0.000250724	0.000254704	0.000239243	0.00023858	0.000238097	0.00023863	0.0111953	0.0107712	0.0112049	0.0115979	0.0108819	0.0106635	0.0106454	0.010668	6.31335e-06	5.93487e-06
500	0.1	0.7	0.5	0.3	MAR	0.59569	73	-0.0290117	-0.0111078	-0.0123058	-0.0272687	-0.00461113	-0.0102267	-0.00736837	-0.00374801	0.00186279	0.00189953	0.00189394	0.00202705	0.00184642	0.00156745	0.00161898	0.00174089	0.0589065	0.0600685	0.0598917	0.0641009	0.058389	0.0495671	0.0511965	0.0550517	0.00131785	0.00134384	0.00133989	0.00143406	0.00130627	0.00110891	0.00114536	0.00123161	0.0656368	0.0610573	0.0611135	0.0696304	0.0585416	0.0505868	0.0516987	0.0551517	0.000252826	0.000202529
1000	0.1	0.7	0.5	0.3	MAR	0.626242	74	-0.0283497	-0.00557764	-0.00735263	-0.0293128	-0.00190235	-0.00737195	-0.00533127	-0.00277339	0.00125972	0.00124742	0.00131653	0.00142677	0.00122753	0.00109868	0.00110945	0.00116593	0.0398358	0.0394468	0.0416323	0.0451186	0.0388178	0.0347433	0.0350838	0.0368699	0.000891202	0.0008825	0.000931392	0.00100939	0.000868427	0.000777273	0.000784889	0.000824849	0.0488775	0.0398197	0.0422561	0.0537856	0.038845	0.0354998	0.0354692	0.0369557	9.89593e-05	7.82475e-05
500	0.3	0.7	0.5	0.3	MAR	0.632201	75	-0.0163679	-0.00112474	-0.00134275	-0.016719	-0.000164343	-0.00324536	-0.0021665	-0.000869287	0.00102498	0.0010221	0.0010556	0.00114459	0.00099159	0.000950814	0.000930027	0.000962278	0.0324128	0.0323215	0.033381	0.0361951	0.0313568	0.0300674	0.02941	0.0304299	0.000725135	0.000723092	0.000746796	0.000809753	0.000701511	0.000672663	0.000657958	0.000680774	0.0362967	0.0323249	0.0333913	0.0398535	0.0313416	0.0302271	0.0294751	0.0304271	5.62483e-05	4.61931e-05
1000	0.3	0.7	0.5	0.3	MAR	0.652059	76	-0.0154996	-0.00153697	-0.0018434	-0.0154933	0.000419031	-0.00236142	-0.00174357	-0.00118746	0.000719152	0.000698217	0.00070312	0.000800964	0.000673616	0.000649052	0.000644843	0.000656979	0.0227416	0.0220796	0.0222346	0.0253287	0.0213016	0.0205248	0.0203917	0.0207755	0.000508771	0.000493961	0.00049743	0.000566651	0.000476557	0.000459179	0.000456201	0.000464787	0.0275118	0.022122	0.0222998	0.0296807	0.0212951	0.02065	0.020456	0.020799	3.30901e-05	2.14465e-05
500	0.5	0.7	0.5	0.3	MAR	0.638318	77	-0.0124515	0.000721466	0.000347686	-0.0128209	0.000990202	-0.00156391	-0.00035902	0.000217359	0.000897301	0.000880439	0.000902034	0.000989556	0.000870558	0.000849817	0.000841001	0.000854831	0.0283751	0.0278419	0.0285248	0.0312925	0.0275294	0.0268736	0.0265948	0.0270321	0.000634805	0.000622876	0.000638154	0.000700072	0.000615885	0.000601212	0.000594975	0.000604759	0.0309739	0.0278374	0.0285127	0.0338026	0.0275335	0.0269056	0.0265839	0.0270195	4.09365e-05	3.37051e-05
1000	0.5	0.7	0.5	0.3	MAR	0.656384	78	-0.0114553	0.000962613	0.00122424	-0.0115477	0.00228275	0.00019168	0.000495878	0.000894497	0.000612572	0.000617691	0.00064484	0.000688293	0.000609175	0.000587787	0.000583517	0.000594213	0.0193712	0.0195331	0.0203916	0.0217657	0.0192638	0.0185875	0.0184524	0.0187907	0.000433371	0.000436992	0.000456199	0.00048694	0.000430968	0.000415836	0.000412815	0.000420382	0.0224965	0.019547	0.0204182	0.0246297	0.019389	0.0185792	0.0184499	0.0188026	2.13934e-05	1.61169e-05
500	0.1	0.85	0.5	0.3	MAR	0.75014	79	-0.0147025	-0.00222312	-0.00456286	-0.0143613	-0.000759616	-0.00806985	-0.00494029	-0.001368	0.00139899	0.00128887	0.00137323	0.00153965	0.00128949	0.00123079	0.00113549	0.00122263	0.0442398	0.0407575	0.0434252	0.0486881	0.0407773	0.038921	0.0359074	0.038663	0.000989728	0.000911822	0.000971503	0.00108924	0.000912264	0.000870736	0.000803315	0.000864965	0.0465979	0.0407978	0.0436427	0.0507386	0.040764	0.0397298	0.0362278	0.0386679	0.000102679	9.21685e-05
1000	0.1	0.85	0.5	0.3	MAR	0.779388	80	-0.0148154	-0.00159414	-0.00139021	-0.01416	0.00158219	-0.00395894	-0.00261945	-0.000557398	0.000952502	0.0008487	0.000882047	0.00107775	0.000867028	0.00084117	0.00077148	0.000815506	0.0301208	0.0268383	0.0278928	0.0340813	0.0274178	0.0266001	0.0243964	0.0257886	0.000673857	0.000600422	0.000624013	0.000762463	0.000613388	0.000595095	0.000545792	0.000576939	0.0335537	0.0268722	0.0279135	0.0368901	0.0274497	0.02688	0.0245244	0.0257817	5.64922e-05	3.23087e-05
500	0.3	0.85	0.5	0.3	MAR	0.785621	81	-0.00711887	0.000830958	0.000463385	-0.00677072	0.00150667	-0.00134942	-0.0011835	4.41998e-06	0.000762121	0.000734642	0.00076031	0.000833715	0.000715681	0.000709664	0.000681174	0.000701939	0.0241004	0.0232314	0.0240431	0.0263644	0.0226318	0.0224416	0.0215406	0.0221972	0.00053917	0.000519731	0.00053789	0.000589821	0.000506316	0.000502059	0.000481904	0.000496594	0.0251182	0.0232347	0.0240356	0.0272072	0.0226706	0.0224709	0.0215624	0.0221861	3.03789e-05	2.48778e-05
1000	0.3	0.85	0.5	0.3	MAR	0.804477	82	-0.00735755	-0.000156254	-5.9019e-06	-0.00778985	0.00217906	-0.000755825	-0.00082675	-0.000317454	0.000529891	0.000511127	0.000523184	0.000594613	0.000493192	0.000491887	0.000476931	0.000482707	0.0167566	0.0161633	0.0165445	0.0188033	0.0155961	0.0155548	0.0150819	0.0152645	0.000374877	0.000361602	0.000370132	0.000420665	0.000348914	0.000347991	0.00033741	0.000341496	0.0182931	0.0161559	0.0165363	0.0203444	0.0157399	0.0155654	0.015097	0.0152602	1.61438e-05	1.19554e-05
500	0.5	0.85	0.5	0.3	MAR	0.791958	83	-0.00620011	-7.42976e-05	6.17008e-05	-0.00642682	0.000264222	-0.00147877	-0.0016033	-0.000847689	0.000642234	0.000624757	0.000648775	0.000707456	0.000618392	0.000603723	0.000594325	0.000608894	0.0203092	0.0197565	0.0205161	0.0223717	0.0195553	0.0190914	0.0187942	0.0192549	0.000454355	0.000441991	0.000458983	0.000500497	0.000437488	0.00042711	0.000420461	0.000430769	0.0212248	0.0197468	0.0205059	0.0232658	0.0195473	0.0191391	0.0188531	0.019264	2.13709e-05	1.80959e-05
1000	0.5	0.85	0.5	0.3	MAR	0.808958	84	-0.00551332	0.000493126	0.00067906	-0.00544402	0.00241183	-4.07512e-05	-5.90978e-05	0.000175486	0.000452833	0.000439241	0.000456097	0.000479918	0.000422485	0.000420385	0.000416564	0.000419013	0.0143198	0.01389	0.014423	0.0151764	0.0133601	0.0132937	0.0131729	0.0132504	0.000320361	0.000310746	0.00032267	0.000339523	0.000298892	0.000297406	0.000294703	0.000296435	0.0153378	0.0138918	0.0144318	0.0161161	0.0135695	0.0132872	0.0131665	0.0132449	1.07989e-05	8.80013e-06
500	0.1	0.9	0.5	0.3	MAR	0.804591	85	-0.0103366	-0.00106963	-0.00233276	-0.00992627	0.00105351	-0.00576376	-0.00457789	-9.99665e-05	0.00113447	0.00103156	0.00104161	0.00125539	0.000994494	0.00101663	0.000965578	0.000962311	0.035875	0.0326208	0.0329387	0.0396989	0.0314487	0.0321487	0.0305343	0.0304309	0.00080259	0.000729789	0.000736901	0.000888139	0.000703565	0.000719226	0.000683108	0.000680797	0.0373172	0.0326221	0.0330048	0.0409018	0.0314506	0.0326454	0.0308604	0.0304311	7.75756e-05	6.45292e-05
1000	0.1	0.9	0.5	0.3	MAR	0.832536	86	-0.00927061	0.000249284	6.10244e-05	-0.00924233	0.00283601	-0.00175345	-0.00161658	0.000371596	0.000751247	0.000662727	0.00068076	0.000827988	0.000645258	0.000638448	0.000598961	0.000627341	0.0237565	0.0209573	0.0215275	0.0261833	0.0204048	0.0201895	0.0189408	0.0198383	0.000531477	0.000468853	0.000481611	0.000585769	0.000456495	0.000451677	0.000423741	0.000443819	0.0254902	0.0209483	0.0215168	0.0277543	0.0205909	0.0202554	0.0190002	0.0198318	3.01844e-05	1.98436e-05
500	0.3	0.9	0.5	0.3	MAR	0.838553	87	-0.00354498	0.00122736	0.00114218	-0.00358895	0.00217867	-0.000154765	-0.000194054	0.000741494	0.000596665	0.000567425	0.000578978	0.000660084	0.000553278	0.000545102	0.000527422	0.000544257	0.0188682	0.0179436	0.0183089	0.0208737	0.0174962	0.0172376	0.0166785	0.0172109	0.000422117	0.000401431	0.000409604	0.000466983	0.000391422	0.000385638	0.00037313	0.00038504	0.0191891	0.0179765	0.0183354	0.0211697	0.0176226	0.0172297	0.0166713	0.0172183	1.93838e-05	1.59955e-05
1000	0.3	0.9	0.5	0.3	MAR	0.85655	88	-0.00408438	0.000297396	0.000501884	-0.00379829	0.0026409	-0.000168328	-0.000387171	7.86767e-05	0.000422897	0.000407606	0.000421262	0.000459996	0.000391679	0.000389054	0.00037798	0.000385018	0.0133732	0.0128896	0.0133215	0.0145463	0.012386	0.012303	0.0119528	0.0121753	0.000299183	0.000288365	0.000298026	0.000325429	0.000277098	0.00027524	0.000267406	0.000272385	0.0139766	0.0128866	0.0133243	0.015027	0.0126583	0.012298	0.0119531	0.0121695	8.8884e-06	7.25895e-06
500	0.5	0.9	0.5	0.3	MAR	0.844672	89	-0.00361716	0.000884408	0.00054383	-0.00337288	0.000798533	-0.000453076	-0.000894638	-0.000202795	0.000521945	0.00049865	0.000529411	0.000567432	0.000506055	0.00048582	0.00048175	0.000493351	0.0165054	0.0157687	0.0167414	0.0179438	0.0160029	0.015363	0.0152343	0.0156011	0.000369256	0.000352775	0.000374537	0.000401436	0.000358014	0.000343698	0.000340819	0.000349026	0.016889	0.0157856	0.0167419	0.0182492	0.0160148	0.015362	0.0152529	0.0155946	1.28467e-05	1.07323e-05
1000	0.5	0.9	0.5	0.3	MAR	0.860877	90	-0.00380256	-0.000340281	-0.000109546	-0.00377196	0.00159088	-0.000718893	-0.000950888	-0.000720923	0.000354038	0.000352823	0.000370838	0.000396965	0.00034541	0.000338058	0.000330577	0.00033842	0.0111957	0.0111572	0.0117269	0.0125531	0.0109228	0.0106903	0.0104538	0.0107018	0.000250468	0.000249608	0.000262353	0.000280837	0.000244364	0.000239163	0.00023387	0.000239419	0.0118185	0.0111569	0.0117216	0.0131016	0.0110327	0.0107092	0.0104917	0.0107207	6.33334e-06	5.3176e-06
500	0.1	0.7	0.5	0.5	MAR	0.59569	91	-0.0314964	-0.0267285	-0.032955	-0.0302678	-0.0156898	-0.0207857	-0.0137034	-0.0085799	0.00246994	0.00257884	0.00222034	0.00262096	0.00276134	0.00187821	0.00191411	0.00251347	0.0781064	0.0815501	0.0702134	0.082882	0.0873212	0.0593943	0.0605295	0.0794828	0.00174739	0.00182443	0.00157081	0.00185422	0.00195354	0.00132876	0.00135416	0.00177818	0.0841816	0.0857798	0.0775308	0.0881969	0.0886765	0.0628984	0.0620318	0.0807885	0.00036252	0.000350723
1000	0.1	0.7	0.5	0.5	MAR	0.626242	92	-0.0251909	-0.00899227	-0.0132483	-0.0251507	-0.000120443	-0.00867661	-0.00575129	0.000926492	0.00172285	0.00179537	0.00183339	0.0018661	0.00184324	0.00141617	0.00147835	0.0016399	0.0544813	0.0567746	0.0579769	0.0590111	0.0582885	0.0447831	0.0467495	0.0518582	0.00121885	0.00127015	0.00129705	0.00132019	0.00130402	0.00100188	0.00104587	0.00116016	0.0599985	0.0574543	0.0594431	0.0641201	0.0582595	0.0455939	0.0470787	0.0518405	0.000159255	0.000179722
500	0.3	0.7	0.5	0.5	MAR	0.632201	93	-0.0165128	-0.00142933	-0.00370804	-0.0155839	0.000779921	-0.00618633	-0.00274071	-0.000179644	0.00126721	0.00132448	0.00136639	0.00141327	0.00133692	0.00117442	0.00116235	0.00123592	0.0400726	0.0418837	0.0432091	0.0446915	0.0422771	0.0371383	0.0367567	0.0390831	0.0008965	0.000937017	0.000966668	0.000999833	0.000945817	0.000830853	0.000822317	0.000874363	0.043323	0.0418871	0.0433464	0.0473095	0.0422631	0.0376317	0.0368405	0.039064	9.53892e-05	7.78674e-05
1000	0.3	0.7	0.5	0.5	MAR	0.652059	94	-0.0152006	-0.00108494	-0.000881143	-0.0147791	0.00101241	-0.00275513	-0.00150557	1.32841e-05	0.000883923	0.000900247	0.000914876	0.000985204	0.00090476	0.000807019	0.000802011	0.000835039	0.0279521	0.0284683	0.0289309	0.0311549	0.028611	0.0255202	0.0253618	0.0264063	0.00062534	0.00063689	0.000647239	0.000696993	0.000640082	0.000570934	0.000567391	0.000590757	0.0318056	0.0284748	0.0289299	0.0344685	0.0286146	0.0256558	0.0253938	0.0263931	4.50641e-05	3.59128e-05
500	0.5	0.7	0.5	0.5	MAR	0.638318	95	-0.0153386	-0.000702005	-0.000274942	-0.0147746	-0.000653943	-0.00449414	-0.00256984	-0.00101916	0.00103176	0.00107097	0.00109067	0.00114943	0.00106718	0.00095376	0.000947406	0.00100798	0.0326271	0.033867	0.03449	0.0363483	0.0337471	0.0301605	0.0299596	0.031875	0.00072993	0.000757668	0.000771606	0.00081318	0.000754986	0.000674748	0.000670252	0.000713103	0.036038	0.0338573	0.0344738	0.0392195	0.0337366	0.0304786	0.0300547	0.0318753	6.00888e-05	5.14445e-05
1000	0.5	0.7	0.5	0.5	MAR	0.656384	96	-0.0140653	0.000754684	0.00130815	-0.0138721	0.0015047	-0.00220699	-0.00066729	0.000262917	0.000755286	0.000770555	0.000807568	0.00082322	0.000785414	0.000697431	0.000695399	0.000729933	0.0238842	0.0243671	0.0255375	0.0260325	0.024837	0.0220547	0.0219905	0.0230825	0.000534335	0.000545137	0.000571322	0.000582396	0.000555649	0.000493405	0.000491968	0.000516399	0.0277078	0.0243666	0.0255583	0.0294864	0.0248701	0.0221539	0.0219896	0.0230725	3.28854e-05	2.52256e-05
500	0.1	0.85	0.5	0.5	MAR	0.75014	97	-0.0151794	-0.013616	-0.0236351	-0.0146766	-0.00806056	-0.025062	-0.0185462	-0.00594481	0.00180349	0.00190047	0.00198852	0.00195951	0.00195014	0.00170855	0.00170458	0.00170708	0.0570312	0.0600981	0.0628825	0.061965	0.0616689	0.0540293	0.0539035	0.0539827	0.00127589	0.00134451	0.0014068	0.00138627	0.00137965	0.00120874	0.00120592	0.00120769	0.0589892	0.0615919	0.0671482	0.0636492	0.0621629	0.0595344	0.0569793	0.0549377	0.000167616	0.000209372
1000	0.1	0.85	0.5	0.5	MAR	0.779388	98	-0.0146347	-0.00490252	-0.00761873	-0.015103	-0.00112741	-0.0119429	-0.00760709	-0.00193516	0.00123276	0.00123159	0.0012784	0.00135439	0.00123779	0.00115569	0.00104629	0.00112526	0.0389833	0.0389462	0.0404265	0.0428296	0.0391423	0.0365463	0.0330866	0.0355839	0.000872129	0.000871299	0.000904416	0.000958179	0.000875687	0.000817608	0.000740209	0.000796078	0.0416215	0.0392342	0.0411182	0.0453943	0.039139	0.0384308	0.0339337	0.0356543	8.02169e-05	8.47156e-05
500	0.3	0.85	0.5	0.5	MAR	0.785621	99	-0.00855464	-0.00072429	-0.000311874	-0.0080384	0.000221805	-0.00495212	-0.00409448	-0.00101782	0.000918768	0.000912858	0.000916751	0.00102426	0.000896185	0.000861914	0.000808574	0.000843171	0.029054	0.0288671	0.0289902	0.0323901	0.0283399	0.0272561	0.0255694	0.0266634	0.000649992	0.000645811	0.000648565	0.000724627	0.000634016	0.00060977	0.000572034	0.00059651	0.0302733	0.0288618	0.0289774	0.0333569	0.0283266	0.0276889	0.0258825	0.0266695	4.34183e-05	4.01745e-05
1000	0.3	0.85	0.5	0.5	MAR	0.804477	100	-0.00712355	0.00042032	9.56352e-05	-0.0066596	0.00210129	-0.00208789	-0.00201633	-0.000244647	0.000638495	0.000617837	0.000625632	0.00070509	0.000618125	0.000580109	0.000559355	0.000578769	0.020191	0.0195377	0.0197842	0.0222969	0.0195468	0.0183446	0.0176884	0.0183023	0.00045171	0.000437096	0.00044261	0.000498824	0.000437299	0.000410404	0.000395722	0.000409456	0.0214012	0.0195325	0.0197746	0.0232595	0.0196497	0.018454	0.0177941	0.0182948	2.06097e-05	1.68644e-05
500	0.5	0.85	0.5	0.5	MAR	0.791958	101	-0.00429004	0.00300624	0.00258996	-0.00437646	0.00247307	-0.00121537	-0.0010842	0.00131452	0.000785092	0.000795685	0.000824998	0.000854871	0.00081354	0.000747052	0.000713199	0.000762068	0.0248268	0.0251618	0.0260887	0.0270334	0.0257264	0.0236239	0.0225533	0.0240987	0.000555422	0.000562915	0.000583653	0.000604788	0.000575548	0.00052851	0.00050456	0.000539133	0.0251825	0.0253282	0.026204	0.027372	0.0258322	0.0236433	0.0225681	0.0241225	3.01614e-05	2.92607e-05
1000	0.5	0.85	0.5	0.5	MAR	0.808958	102	-0.00637965	0.000598873	0.000471585	-0.0067381	0.00176003	-0.00166404	-0.00157454	-0.000460895	0.000563346	0.000571434	0.00057901	0.000629346	0.000573426	0.000527636	0.000513683	0.000537245	0.0178146	0.0180703	0.0183099	0.0199017	0.0181333	0.0166853	0.0162441	0.0169892	0.000398545	0.000404267	0.000409627	0.000445238	0.000405676	0.000373282	0.00036341	0.00038008	0.0189141	0.0180712	0.0183068	0.021002	0.0182095	0.0167598	0.0163121	0.0169869	1.70253e-05	1.56554e-05
500	0.1	0.9	0.5	0.5	MAR	0.804591	103	-0.00790209	-0.00729015	-0.0142213	-0.00736533	-0.00314936	-0.0181726	-0.0170755	-0.0049626	0.00139977	0.00150806	0.00155067	0.0015101	0.00144772	0.00139389	0.00156015	0.00151027	0.0442647	0.047689	0.0490364	0.0477536	0.045781	0.0440788	0.0493361	0.0477589	0.000990283	0.00106689	0.00109704	0.00106834	0.00102421	0.000986124	0.00110374	0.00106846	0.0449427	0.0482194	0.0510334	0.0482947	0.0458663	0.0476575	0.0521842	0.0486219	0.000128885	0.000168077
1000	0.1	0.9	0.5	0.5	MAR	0.832536	104	-0.00970654	-0.000684028	-0.00266215	-0.0090379	0.00210368	-0.00773429	-0.00550751	0.000391206	0.000973777	0.000869615	0.00092178	0.00105749	0.000880351	0.000873888	0.000760478	0.000813493	0.0307935	0.0274996	0.0291492	0.0334409	0.0278392	0.0276348	0.0240484	0.0257249	0.000688909	0.000615218	0.000652123	0.000748135	0.000622814	0.000618241	0.000538008	0.000575515	0.0322724	0.0274944	0.029256	0.0346245	0.0279046	0.0286834	0.0246593	0.025715	5.07549e-05	3.97567e-05
500	0.3	0.9	0.5	0.5	MAR	0.838553	105	-0.00333141	0.00225796	0.00198646	-0.0037577	0.00179341	-0.00245716	-0.00231527	0.000305042	0.000742876	0.000715709	0.000738652	0.000820957	0.000719062	0.000706528	0.00064958	0.00068758	0.0234918	0.0226327	0.0233582	0.0259609	0.0227387	0.0223424	0.0205415	0.0217432	0.000525555	0.000506336	0.000522567	0.000580794	0.000508708	0.000499841	0.000459552	0.000486436	0.0237152	0.0227338	0.0234309	0.0262186	0.022798	0.022466	0.0206614	0.0217344	2.76574e-05	2.38113e-05
1000	0.3	0.9	0.5	0.5	MAR	0.85655	106	-0.00334293	0.000989873	0.00134841	-0.00334141	0.00288827	-0.000467661	-0.000902633	0.000554298	0.000536487	0.000516544	0.000520247	0.000591619	0.000516126	0.000488633	0.00045909	0.000494575	0.0169652	0.0163346	0.0164516	0.0187086	0.0163213	0.0154519	0.0145177	0.0156398	0.000379543	0.000365435	0.000368054	0.000418547	0.000365139	0.000345689	0.000324788	0.000349892	0.0172831	0.0163564	0.0164986	0.0189955	0.0165669	0.0154513	0.0145385	0.0156418	1.41425e-05	1.25885e-05
500	0.5	0.9	0.5	0.5	MAR	0.844672	107	-0.00309142	0.000993472	0.00115681	-0.00297634	0.000469544	-0.00232138	-0.00252896	-0.000885838	0.000617091	0.000651877	0.000665577	0.000679131	0.000654673	0.000611764	0.000585765	0.000632	0.0195141	0.0206142	0.0210474	0.021476	0.0207026	0.0193457	0.0185235	0.0199856	0.000436567	0.000461177	0.000470869	0.000480458	0.000463156	0.000432799	0.000414406	0.000447115	0.0197478	0.0206278	0.0210686	0.0216706	0.0206976	0.0194749	0.0186862	0.0199952	1.60599e-05	1.90943e-05
1000	0.5	0.9	0.5	0.5	MAR	0.860877	108	-0.00300937	0.0012086	0.00168963	-0.00275975	0.00232664	-0.00015011	-0.000834485	0.000307234	0.000458466	0.000441623	0.000445897	0.000503609	0.000452605	0.000415531	0.00040578	0.000427704	0.014498	0.0139654	0.0141005	0.0159255	0.0143126	0.0131403	0.0128319	0.0135252	0.000324346	0.000312431	0.000315455	0.000356283	0.000320201	0.000293972	0.000287073	0.000302584	0.0147999	0.0140106	0.0141944	0.016155	0.0144935	0.0131345	0.0128526	0.0135219	1.05085e-05	8.74514e-06
500	0.1	0.7	0.5	0.1	MNAR	0.59569	109	-0.00377591	0.000867049	-0.000537036	-0.00304604	0.00183049	-0.00067654	-0.000268236	0.000781693	0.00130626	0.00128582	0.00138999	0.00138462	0.00128698	0.00125932	0.00125899	0.00127552	0.0413075	0.0406613	0.0439553	0.0437854	0.0406978	0.0398233	0.0398127	0.0403354	0.000924125	0.000909669	0.000983363	0.000979562	0.000910486	0.000890921	0.000890685	0.000902378	0.0414591	0.0406502	0.0439366	0.0438694	0.0407186	0.0398091	0.0397937	0.0403228	7.32093e-05	6.97572e-05
1000	0.1	0.7	0.5	0.1	MNAR	0.626242	110	-0.00778689	-0.00410199	-0.00466411	-0.00797647	-0.00226354	-0.00446943	-0.00414401	-0.0038376	0.000957258	0.000946627	0.0010054	0.00102457	0.000938623	0.000921581	0.00091944	0.000933687	0.0302712	0.029935	0.0317934	0.0323999	0.0296819	0.029143	0.0290752	0.0295258	0.000677222	0.000669701	0.000711278	0.000724846	0.000664039	0.000651982	0.000650467	0.000660547	0.031242	0.0301999	0.032118	0.0333516	0.0297533	0.0294693	0.0293547	0.0297595	4.43711e-05	4.18933e-05
500	0.3	0.7	0.5	0.1	MNAR	0.632201	111	-0.00568463	-0.00233868	-0.00206729	-0.00550611	-0.00135118	-0.00286689	-0.0028244	-0.00244289	0.000841549	0.000839093	0.000882403	0.000883612	0.000828722	0.000822595	0.00082043	0.000824603	0.0266121	0.0265344	0.027904	0.0279423	0.0262065	0.0260127	0.0259443	0.0260762	0.000595362	0.000593625	0.000624265	0.00062512	0.000586288	0.000581953	0.000580422	0.000583374	0.0271995	0.0266241	0.0279666	0.0284659	0.0262282	0.0261573	0.0260847	0.0261774	3.26869e-05	3.15547e-05
1000	0.3	0.7	0.5	0.1	MNAR	0.652059	112	-0.00677895	-0.00331891	-0.00276502	-0.0065086	-0.00168247	-0.00349466	-0.00345395	-0.00323982	0.000598505	0.000582815	0.000609762	0.000625574	0.000581858	0.000573756	0.000572998	0.000577163	0.0189264	0.0184302	0.0192824	0.0197824	0.0184	0.0181437	0.0181198	0.0182515	0.000423419	0.000412319	0.000431383	0.000442569	0.000411642	0.000405909	0.000405374	0.00040832	0.0200949	0.0187176	0.0194701	0.0208162	0.0184676	0.0184683	0.0184371	0.0185278	1.75767e-05	1.48832e-05
500	0.5	0.7	0.5	0.1	MNAR	0.638318	113	-0.00590906	-0.00260897	-0.00256304	-0.0059848	-0.00190675	-0.00290933	-0.00288952	-0.00272277	0.000753137	0.000759592	0.000788489	0.000788138	0.000755596	0.000752288	0.000748701	0.000751536	0.0238163	0.0240204	0.0249342	0.0249231	0.023894	0.0237894	0.023676	0.0237656	0.000532815	0.000537381	0.000557825	0.000557577	0.000534554	0.000532214	0.000529676	0.000531682	0.0245268	0.0241497	0.0250532	0.0256195	0.0239581	0.0239549	0.0238399	0.0239093	2.73725e-05	2.659e-05
1000	0.5	0.7	0.5	0.1	MNAR	0.656384	114	-0.00575072	-0.00242077	-0.00260337	-0.00593091	-0.00109535	-0.00273905	-0.00276726	-0.00254344	0.000538434	0.000542164	0.000555178	0.000564543	0.000535945	0.000534274	0.000534712	0.000532243	0.0170268	0.0171447	0.0175563	0.0178524	0.0169481	0.0168952	0.0169091	0.016831	0.000380921	0.00038356	0.000392767	0.000399392	0.00037916	0.000377978	0.000378287	0.000376541	0.0179636	0.0173063	0.0177396	0.0188033	0.016975	0.0171075	0.0171257	0.0170138	1.40462e-05	1.29572e-05
500	0.1	0.85	0.5	0.1	MNAR	0.75014	115	-0.0101622	-0.00414633	-0.0054296	-0.0104756	-0.00261825	-0.00590754	-0.00573949	-0.00430783	0.00108234	0.00101819	0.00107584	0.00115604	0.00100664	0.00099764	0.000980225	0.000996644	0.0342266	0.0321979	0.0340211	0.0365571	0.0318327	0.0315481	0.0309974	0.0315166	0.000765713	0.000720328	0.000761115	0.000817851	0.000712156	0.000705791	0.000693471	0.000705086	0.035687	0.0324478	0.0344348	0.0380108	0.0319243	0.032081	0.0315091	0.0317941	6.01048e-05	4.81885e-05
1000	0.1	0.85	0.5	0.1	MNAR	0.779388	116	-0.0102214	-0.00449428	-0.00449417	-0.0102049	-0.00227464	-0.00563997	-0.00571916	-0.00477175	0.000714799	0.000689883	0.000719055	0.000779687	0.00068144	0.000675902	0.000665977	0.000677211	0.0226039	0.021816	0.0227385	0.0246559	0.021549	0.0213739	0.02106	0.0214153	0.000505692	0.000488065	0.000508703	0.000551598	0.000482092	0.000478174	0.000471152	0.0004791	0.0247973	0.0222635	0.0231672	0.0266729	0.021658	0.0220951	0.0218126	0.02193	2.88956e-05	2.23356e-05
500	0.3	0.85	0.5	0.1	MNAR	0.785621	117	-0.00789849	-0.00381833	-0.00368738	-0.00775173	-0.00208375	-0.00418973	-0.00430267	-0.00379946	0.000655044	0.000635452	0.000652345	0.000689484	0.000630314	0.000630401	0.000623785	0.000626698	0.0207143	0.0200948	0.0206289	0.0218034	0.0199323	0.019935	0.0197258	0.0198179	0.000463418	0.000449557	0.000461508	0.000487783	0.000445923	0.000445984	0.000441303	0.000443364	0.0221594	0.0204444	0.0209458	0.0231301	0.020031	0.0203608	0.02018	0.0201691	2.27121e-05	1.8809e-05
1000	0.3	0.85	0.5	0.1	MNAR	0.804477	118	-0.0072324	-0.00280623	-0.00288102	-0.00687999	-0.000446985	-0.00309205	-0.0032244	-0.00294437	0.00046681	0.000450898	0.000465777	0.000488865	0.000444788	0.000443446	0.000440954	0.000441524	0.0147618	0.0142586	0.0147292	0.0154593	0.0140654	0.014023	0.0139442	0.0139622	0.000330249	0.000318992	0.000329519	0.000345853	0.00031467	0.000313721	0.000311957	0.000312361	0.0164317	0.0145252	0.015001	0.016914	0.0140655	0.014353	0.0143053	0.0142625	1.27309e-05	9.84859e-06
500	0.5	0.85	0.5	0.1	MNAR	0.791958	119	-0.00642727	-0.00310664	-0.00308995	-0.00639882	-0.00190363	-0.00329147	-0.00339988	-0.00320368	0.000565387	0.000554431	0.000570301	0.000595628	0.000546359	0.000544538	0.000545077	0.000545317	0.0178791	0.0175326	0.0180345	0.0188354	0.0172774	0.0172198	0.0172368	0.0172444	0.000399989	0.000392238	0.000403465	0.000421383	0.000386528	0.000385239	0.00038562	0.00038579	0.0189909	0.0177971	0.0182884	0.0198837	0.0173734	0.0175231	0.0175605	0.017531	1.6539e-05	1.42672e-05
1000	0.5	0.85	0.5	0.1	MNAR	0.808958	120	-0.00547555	-0.00213182	-0.00199916	-0.00564014	0.000124571	-0.00224517	-0.00237853	-0.00218031	0.000404794	0.000396244	0.000402011	0.000413831	0.000392669	0.000392564	0.000391429	0.00039061	0.0128007	0.0125303	0.0127127	0.0130865	0.0124173	0.012414	0.0123781	0.0123522	0.000286376	0.000280327	0.000284407	0.000292769	0.000277798	0.000277724	0.000276921	0.000276341	0.0139168	0.0127042	0.0128627	0.0142442	0.0124117	0.0126092	0.0125985	0.012537	8.79145e-06	7.12946e-06
500	0.1	0.9	0.5	0.1	MNAR	0.804591	121	-0.010692	-0.00459382	-0.00455484	-0.0107974	-0.00299145	-0.0062975	-0.00665486	-0.00483698	0.000885426	0.000823248	0.000844755	0.000959591	0.000813643	0.00081454	0.000796642	0.000811683	0.0279996	0.0260334	0.0267135	0.0303449	0.0257297	0.025758	0.025192	0.0256677	0.000626404	0.000582415	0.000597631	0.000678873	0.00057562	0.000576255	0.000563593	0.000574234	0.0299585	0.0264228	0.0270858	0.0321944	0.0258902	0.0265042	0.026044	0.0261068	4.32912e-05	3.16389e-05
1000	0.1	0.9	0.5	0.1	MNAR	0.832536	122	-0.00943162	-0.00400924	-0.00398316	-0.00934549	-0.00135042	-0.0047916	-0.00516877	-0.00406346	0.000614621	0.000581233	0.000597192	0.000672117	0.000566734	0.000564629	0.000554374	0.000562687	0.019436	0.0183802	0.0188849	0.0212542	0.0179217	0.0178551	0.0175308	0.0177937	0.00043482	0.000411199	0.00042249	0.000475496	0.000400942	0.000399453	0.000392198	0.000398079	0.0215948	0.0188034	0.0192911	0.0232083	0.0179636	0.0184783	0.0182685	0.0182431	2.23676e-05	1.70698e-05
500	0.3	0.9	0.5	0.1	MNAR	0.838553	123	-0.00586179	-0.00221688	-0.00201722	-0.00572495	-0.000663208	-0.00256321	-0.00279076	-0.00236606	0.000517379	0.000489085	0.000507614	0.000547189	0.000488902	0.000488337	0.000485308	0.000486269	0.016361	0.0154662	0.0160522	0.0173036	0.0154604	0.0154426	0.0153468	0.0153772	0.000366025	0.000346009	0.000359117	0.000387115	0.000345879	0.000345479	0.000343337	0.000344016	0.0173716	0.0156167	0.0161704	0.0182179	0.0154669	0.0156462	0.0155909	0.0155505	1.4851e-05	1.1388e-05
1000	0.3	0.9	0.5	0.1	MNAR	0.85655	124	-0.00576406	-0.00244787	-0.00236008	-0.00544061	0.000124221	-0.0026115	-0.00277461	-0.00251798	0.000365749	0.000352772	0.00036626	0.000387201	0.000347918	0.000347668	0.000344826	0.000345894	0.011566	0.0111556	0.0115822	0.0122444	0.0110021	0.0109942	0.0109044	0.0109381	0.000258753	0.000249573	0.000259115	0.00027393	0.000246139	0.000245962	0.000243951	0.000244706	0.0129175	0.0114156	0.0118145	0.0133931	0.0109973	0.0112948	0.0112465	0.0112189	7.67668e-06	6.01554e-06
500	0.5	0.9	0.5	0.1	MNAR	0.844672	125	-0.00518495	-0.0025105	-0.00219727	-0.00502998	-0.00137522	-0.00266677	-0.00281815	-0.00260756	0.000468604	0.000454208	0.000467317	0.00048637	0.000451255	0.000451057	0.000450179	0.000449998	0.0148186	0.0143633	0.0147779	0.0153804	0.0142699	0.0142637	0.0142359	0.0142302	0.000331519	0.000321334	0.000330608	0.000344088	0.000319245	0.000319105	0.000318484	0.000318356	0.0156925	0.014574	0.014933	0.0161747	0.014329	0.0145038	0.0145052	0.0144601	1.18909e-05	1.00568e-05
1000	0.5	0.9	0.5	0.1	MNAR	0.860877	126	-0.00495692	-0.00213894	-0.00205036	-0.00493371	0.000140613	-0.00228076	-0.00243478	-0.00226791	0.000326112	0.000322563	0.000330195	0.000334395	0.000316987	0.000317804	0.000317216	0.000317082	0.0103126	0.0102004	0.0104417	0.0105745	0.010024	0.0100498	0.0100313	0.010027	0.000230711	0.000228201	0.0002336	0.000236571	0.000224256	0.000224834	0.000224418	0.000224323	0.0114374	0.0104172	0.010636	0.011664	0.01002	0.0103005	0.0103176	0.0102754	6.27195e-06	5.29179e-06
500	0.1	0.7	0.5	0.3	MNAR	0.59569	127	-0.0152231	-0.00958344	-0.010551	-0.0143791	-0.00574564	-0.0108579	-0.00961622	-0.00708103	0.0016797	0.0016344	0.00166154	0.00185902	0.001552	0.00145197	0.00146359	0.00153097	0.0531168	0.0516844	0.0525426	0.0587875	0.0490784	0.0459153	0.0462827	0.0484137	0.00118832	0.00115628	0.00117548	0.00131519	0.00109798	0.00102721	0.00103543	0.0010831	0.0552297	0.0525399	0.0535657	0.0604919	0.0493892	0.0471593	0.0472485	0.0489048	0.0001611	0.000139536
1000	0.1	0.7	0.5	0.3	MNAR	0.626242	128	-0.0168933	-0.00944707	-0.00973643	-0.0170682	-0.00707768	-0.0111679	-0.0103082	-0.00862868	0.00115467	0.00109738	0.00114205	0.00129828	0.00107082	0.00102973	0.00103379	0.00105753	0.0365137	0.0347022	0.0361147	0.0410554	0.0338623	0.0325629	0.0326912	0.033442	0.000816881	0.000776354	0.000807953	0.000918485	0.000757564	0.000728492	0.000731363	0.00074816	0.0402157	0.0359484	0.0373867	0.044443	0.0345775	0.0344093	0.0342623	0.034521	7.09192e-05	5.47104e-05
500	0.3	0.7	0.5	0.3	MNAR	0.632201	129	-0.0138793	-0.00711781	-0.00738543	-0.0149045	-0.00631798	-0.0088665	-0.00854162	-0.00745216	0.00104404	0.00103068	0.00103869	0.00115481	0.000982581	0.000964955	0.000963218	0.000975904	0.0330155	0.032593	0.0328463	0.0365183	0.0310719	0.0305146	0.0304596	0.0308608	0.000738618	0.000729166	0.000734832	0.000816983	0.000695138	0.000682668	0.000681439	0.000690413	0.035799	0.0333452	0.0336503	0.0394259	0.0316925	0.031762	0.0316199	0.0317328	5.61253e-05	5.0412e-05
1000	0.3	0.7	0.5	0.3	MNAR	0.652059	130	-0.0122851	-0.00531232	-0.00495213	-0.012002	-0.00356899	-0.0062924	-0.00599472	-0.00512915	0.000692212	0.000674934	0.000695315	0.00079172	0.000657765	0.000651529	0.000643179	0.000649576	0.0218897	0.0213433	0.0219878	0.0250364	0.0208004	0.0206031	0.0203391	0.0205414	0.000489713	0.000477489	0.000491908	0.000560111	0.000465343	0.000460931	0.000455024	0.000459549	0.0250919	0.0219841	0.0225278	0.0277532	0.0210941	0.0215327	0.0211944	0.0211621	2.67275e-05	2.20398e-05
500	0.5	0.7	0.5	0.3	MNAR	0.638318	131	-0.00955754	-0.00258488	-0.00245977	-0.00935366	-0.00195609	-0.00400896	-0.00384674	-0.00299061	0.000904186	0.000896897	0.000922839	0.00100352	0.000863145	0.000848928	0.000849944	0.000855431	0.0285929	0.0283624	0.0291827	0.0317341	0.027295	0.0268455	0.0268776	0.0270511	0.000639676	0.000634519	0.000652872	0.00070995	0.000610641	0.000600583	0.000601302	0.000605184	0.0301344	0.0284658	0.0292717	0.0330686	0.0273514	0.0271299	0.0271381	0.0272025	4.11487e-05	3.5788e-05
1000	0.5	0.7	0.5	0.3	MNAR	0.656384	132	-0.0118796	-0.00500256	-0.00510632	-0.012325	-0.00358273	-0.00586401	-0.00551805	-0.00493781	0.000615961	0.00060888	0.000628845	0.000667203	0.000589197	0.000583266	0.000575621	0.000583466	0.0194784	0.0192545	0.0198858	0.0210988	0.018632	0.0184445	0.0182027	0.0184508	0.000435768	0.000430759	0.000444883	0.00047202	0.000416834	0.000412638	0.000407229	0.000412779	0.0228069	0.0198844	0.0205213	0.0244258	0.0189642	0.0193454	0.019012	0.0190912	2.18801e-05	1.7381e-05
500	0.1	0.85	0.5	0.3	MNAR	0.75014	133	-0.0153443	-0.00566958	-0.0061792	-0.0143602	-0.00312575	-0.0116951	-0.0110338	-0.00541531	0.00133562	0.00125185	0.00130103	0.00148462	0.00120485	0.00118982	0.00111369	0.00118792	0.042236	0.039587	0.0411421	0.0469478	0.0381008	0.0376254	0.035218	0.0375654	0.000944898	0.000885636	0.000920425	0.00105031	0.000852386	0.000841751	0.000787893	0.000840408	0.0449171	0.0399714	0.0415832	0.0490725	0.0382098	0.0393832	0.0368892	0.0379351	9.57165e-05	7.66464e-05
1000	0.1	0.85	0.5	0.3	MNAR	0.779388	134	-0.0175524	-0.00756772	-0.00818305	-0.0174876	-0.00528929	-0.0112436	-0.0109492	-0.00788102	0.000952573	0.000856283	0.000887198	0.0010781	0.000837847	0.000825662	0.000800125	0.000823809	0.030123	0.027078	0.0280557	0.0340926	0.0264951	0.0261097	0.0253022	0.0260511	0.000673908	0.000605786	0.000627658	0.000762715	0.000592744	0.000584124	0.000566057	0.000582813	0.0348507	0.0281026	0.0292112	0.0383009	0.0270049	0.0284157	0.027558	0.0272047	5.83713e-05	3.88717e-05
500	0.3	0.85	0.5	0.3	MNAR	0.785621	135	-0.0143975	-0.00647826	-0.00668984	-0.0143136	-0.00529804	-0.00865606	-0.00871008	-0.00697513	0.000801486	0.000747386	0.000766299	0.000880135	0.00071537	0.000722051	0.000700475	0.000711031	0.0253452	0.0236344	0.0242325	0.0278323	0.022622	0.0228332	0.022151	0.0224848	0.00056702	0.000528746	0.000542126	0.000622661	0.000506096	0.000510822	0.000495559	0.000503027	0.0291381	0.0244948	0.0251273	0.0312849	0.0232231	0.0244083	0.0237916	0.0235311	3.60436e-05	2.51627e-05
1000	0.3	0.85	0.5	0.3	MNAR	0.804477	136	-0.0156821	-0.00730526	-0.007575	-0.0153916	-0.00503772	-0.00847445	-0.00874534	-0.0075818	0.000545788	0.0005179	0.000537479	0.000609653	0.000492405	0.000494897	0.000483911	0.000488521	0.0172593	0.0163774	0.0169966	0.0192789	0.0155712	0.01565	0.0153026	0.0154484	0.000386124	0.000366394	0.000380245	0.000431305	0.000348357	0.00035012	0.000342348	0.00034561	0.0233134	0.0179254	0.0186004	0.0246619	0.0163585	0.0177903	0.0176186	0.0172017	2.23567e-05	1.46832e-05
500	0.5	0.85	0.5	0.3	MNAR	0.791958	137	-0.0131303	-0.00528311	-0.00571409	-0.0127625	-0.00451972	-0.00653201	-0.00693418	-0.00574352	0.00066026	0.000639247	0.000652791	0.000736592	0.000616767	0.000618729	0.00061047	0.000612605	0.0208792	0.0202148	0.0206431	0.0232931	0.0195039	0.0195659	0.0193048	0.0193723	0.000467108	0.000452242	0.000461824	0.00052111	0.000436339	0.000437726	0.000431884	0.000433394	0.0246559	0.0208839	0.0214094	0.0265501	0.0200112	0.0206182	0.0205033	0.0201965	2.71283e-05	2.0552e-05
1000	0.5	0.85	0.5	0.3	MNAR	0.808958	138	-0.0132114	-0.0056048	-0.00527665	-0.0130611	-0.00351382	-0.00635483	-0.00653058	-0.00585106	0.000500515	0.000484715	0.000498034	0.000540965	0.00046635	0.000464423	0.000463575	0.000464133	0.0158277	0.015328	0.0157492	0.0171068	0.0147473	0.0146864	0.0146595	0.0146772	0.000354095	0.000342917	0.00035234	0.000382711	0.000329924	0.000328561	0.000327961	0.000328356	0.0206108	0.0163134	0.0166022	0.0215161	0.015153	0.0159955	0.0160417	0.0157936	1.92289e-05	1.39618e-05
500	0.1	0.9	0.5	0.3	MNAR	0.804591	139	-0.0190447	-0.0102512	-0.0112944	-0.0180964	-0.00838267	-0.0157099	-0.0156071	-0.0103515	0.00118322	0.00108838	0.00111195	0.00129138	0.00105689	0.00104855	0.000965924	0.00104274	0.0374166	0.0344177	0.0351629	0.0408371	0.0334219	0.0331581	0.0305452	0.0329743	0.000837079	0.000769988	0.000786661	0.000913602	0.000747711	0.000741808	0.000683353	0.000737696	0.0419679	0.0358954	0.0369156	0.0446484	0.0344409	0.0366764	0.0342879	0.0345452	8.8102e-05	6.58817e-05
1000	0.1	0.9	0.5	0.3	MNAR	0.832536	140	-0.0183966	-0.00820972	-0.00881029	-0.0178181	-0.00615398	-0.011503	-0.0122028	-0.00888213	0.000815976	0.000721106	0.00075918	0.00089519	0.000706131	0.000698934	0.000661288	0.000696455	0.0258034	0.0228034	0.0240074	0.0283084	0.0223298	0.0221022	0.0209118	0.0220238	0.000577271	0.000510154	0.00053709	0.000633312	0.00049956	0.000494468	0.000467835	0.000492714	0.0316794	0.0242255	0.0255617	0.0334372	0.0231516	0.0249066	0.0242027	0.0237372	4.75708e-05	3.06191e-05
500	0.3	0.9	0.5	0.3	MNAR	0.838553	141	-0.0132031	-0.00549124	-0.00541859	-0.0129277	-0.00429017	-0.00708102	-0.00809033	-0.00600074	0.000696448	0.00063458	0.000635835	0.000771034	0.000610594	0.000622978	0.000594765	0.000609385	0.0220236	0.0200672	0.0201069	0.0243822	0.0193087	0.0197003	0.0188081	0.0192705	0.000492709	0.00044894	0.000449828	0.000545476	0.000431971	0.000440732	0.000420773	0.000431116	0.0256686	0.0207953	0.0208145	0.0275866	0.0197701	0.020925	0.0204657	0.0201739	3.07211e-05	2.1118e-05
1000	0.3	0.9	0.5	0.3	MNAR	0.85655	142	-0.0122582	-0.00468514	-0.00472881	-0.0123572	-0.00250979	-0.00559623	-0.00629374	-0.00512431	0.000482367	0.000431346	0.000449735	0.00054711	0.000419238	0.000420603	0.000407149	0.000418503	0.0152538	0.0136404	0.0142219	0.0173011	0.0132575	0.0133006	0.0128752	0.0132342	0.000341256	0.00030516	0.00031817	0.000387059	0.000296594	0.00029756	0.000288042	0.000296074	0.0195629	0.0144161	0.0149807	0.021254	0.0134864	0.0144239	0.0143253	0.0141855	1.73893e-05	1.02275e-05
500	0.5	0.9	0.5	0.3	MNAR	0.844672	143	-0.0107827	-0.00444002	-0.00404856	-0.0109192	-0.00361006	-0.0053807	-0.0058448	-0.0048668	0.000558914	0.000525436	0.00054503	0.000607645	0.000511646	0.00051371	0.000512162	0.000510921	0.0176744	0.0166158	0.0172354	0.0192154	0.0161797	0.0162449	0.016196	0.0161567	0.00039541	0.000371725	0.000385587	0.000429885	0.00036197	0.00036343	0.000362335	0.000361456	0.0206964	0.0171907	0.0176961	0.0220928	0.0165696	0.0171051	0.0172107	0.0168661	1.94042e-05	1.34658e-05
1000	0.5	0.9	0.5	0.3	MNAR	0.860877	144	-0.0112051	-0.00506937	-0.00491025	-0.0113658	-0.00283379	-0.00535289	-0.00583681	-0.0052625	0.000379569	0.000364115	0.000377349	0.00041613	0.000350044	0.000351335	0.000347365	0.000347806	0.012003	0.0115143	0.0119328	0.0131592	0.0110694	0.0111102	0.0109846	0.0109986	0.00026853	0.000257597	0.00026696	0.000294396	0.000247643	0.000248556	0.000245747	0.000246059	0.016416	0.0125756	0.0128981	0.0173831	0.011421	0.0123275	0.0124342	0.0121878	1.09257e-05	6.84326e-06
500	0.1	0.7	0.5	0.5	MNAR	0.59569	145	-0.021771	-0.0163308	-0.0187972	-0.0204507	-0.0115119	-0.0195124	-0.0163117	-0.0123334	0.00203024	0.00201289	0.00198857	0.0021981	0.00199844	0.00166406	0.00170505	0.00190547	0.0642017	0.0636532	0.0628841	0.0695099	0.0631963	0.0526222	0.0539183	0.0602564	0.00143631	0.00142404	0.00140683	0.00155507	0.00141382	0.00117726	0.00120625	0.00134805	0.0677622	0.0656839	0.0656033	0.0724226	0.0642052	0.0560987	0.0563058	0.0614761	0.000245873	0.000208437
1000	0.1	0.7	0.5	0.5	MNAR	0.626242	146	-0.0171379	-0.0109101	-0.0136218	-0.0177281	-0.0069579	-0.0134723	-0.0114841	-0.0085098	0.00139464	0.00140461	0.00148411	0.001523	0.00133723	0.00121713	0.0012336	0.00129678	0.0441024	0.0444175	0.0469317	0.0481615	0.0422869	0.0384892	0.0390099	0.0410079	0.000986653	0.000993703	0.00104995	0.00107746	0.000946036	0.000861075	0.000872724	0.000917423	0.0472947	0.0457162	0.0488461	0.0512982	0.0428346	0.0407608	0.0406465	0.0418615	0.000109237	0.000111928
500	0.3	0.7	0.5	0.5	MNAR	0.632201	147	-0.0134285	-0.00469495	-0.00533201	-0.0129682	-0.00345735	-0.00834115	-0.00671178	-0.00456041	0.0012125	0.0012133	0.00126192	0.00138048	0.0011795	0.00110743	0.00110924	0.00114083	0.0383427	0.0383681	0.0399053	0.0436546	0.0372991	0.0350201	0.0350774	0.0360763	0.000857799	0.000858365	0.000892756	0.000976636	0.000834451	0.000783465	0.000784747	0.000807094	0.0406081	0.0386352	0.0402402	0.0455192	0.0374404	0.0359827	0.0356965	0.0363455	7.53735e-05	7.04012e-05
1000	0.3	0.7	0.5	0.5	MNAR	0.652059	148	-0.0159281	-0.00788821	-0.00745172	-0.0158592	-0.00636064	-0.010493	-0.0092895	-0.00774255	0.000880537	0.000869248	0.000892212	0.000966023	0.00081905	0.000810753	0.000787608	0.000805817	0.027845	0.027488	0.0282142	0.0305483	0.0259006	0.0256383	0.0249064	0.0254822	0.000622945	0.000614959	0.000631205	0.000683423	0.000579446	0.000573576	0.000557202	0.000570084	0.0320667	0.0285843	0.029168	0.0344061	0.0266577	0.0276905	0.0265707	0.0266203	4.84097e-05	3.92963e-05
500	0.5	0.7	0.5	0.5	MNAR	0.638318	149	-0.0166397	-0.00744088	-0.00793066	-0.0164853	-0.00653953	-0.00992791	-0.00869521	-0.00748022	0.00108758	0.00105624	0.00106969	0.00121423	0.00101162	0.000970346	0.000961725	0.000997818	0.0343923	0.0334013	0.0338264	0.0383974	0.0319901	0.030685	0.0304124	0.0315538	0.00076942	0.00074725	0.000756761	0.000859021	0.000715678	0.000686482	0.000680383	0.000705917	0.0381906	0.0342038	0.0347272	0.041769	0.032636	0.0322365	0.0316164	0.032413	6.50592e-05	5.04562e-05
1000	0.5	0.7	0.5	0.5	MNAR	0.656384	150	-0.0147117	-0.00539298	-0.00549695	-0.0143738	-0.00481442	-0.00769594	-0.00701248	-0.0061478	0.000747264	0.000751852	0.000773057	0.000837844	0.000723408	0.000695489	0.000686431	0.000707874	0.0236306	0.0237756	0.0244462	0.026495	0.0228762	0.0219933	0.0217068	0.0223849	0.00052866	0.000531905	0.000546907	0.000592742	0.000511783	0.000492031	0.000485623	0.000500793	0.0278259	0.024368	0.0250447	0.0301311	0.0233661	0.0232905	0.0228011	0.023203	3.37493e-05	2.59784e-05
500	0.1	0.85	0.5	0.5	MNAR	0.75014	151	-0.0190226	-0.0105755	-0.0162127	-0.017632	-0.00705994	-0.0223202	-0.0187484	-0.0121643	0.00192979	0.00178333	0.00186136	0.00205602	0.00176581	0.00163025	0.00154113	0.00181413	0.0610254	0.0563939	0.0588613	0.0650172	0.0558397	0.051553	0.048735	0.0573679	0.00136525	0.00126164	0.00131684	0.00145456	0.00124924	0.00115334	0.00109029	0.00128343	0.0638923	0.0573493	0.0610249	0.0673342	0.0562565	0.0561538	0.0521941	0.0586715	0.000297015	0.000202505
1000	0.1	0.85	0.5	0.5	MNAR	0.779388	152	-0.0191055	-0.00807923	-0.00924801	-0.0190352	-0.00528276	-0.0154357	-0.014129	-0.00824101	0.0013414	0.00122466	0.0012807	0.00146785	0.00118857	0.00121271	0.00106842	0.00117106	0.0424188	0.0387273	0.0404993	0.0464176	0.0375857	0.0383493	0.0337863	0.0370322	0.000948988	0.000866402	0.000906045	0.00103845	0.000840863	0.000857945	0.000755864	0.00082848	0.0465035	0.0395421	0.041522	0.0501476	0.0379365	0.0413214	0.0366061	0.03792	0.000105473	8.85859e-05
500	0.3	0.85	0.5	0.5	MNAR	0.785621	153	-0.0186093	-0.00757279	-0.0078339	-0.0196664	-0.00646487	-0.0120372	-0.0112078	-0.00819169	0.00102291	0.000944352	0.000975017	0.00111487	0.000905541	0.000937845	0.000863878	0.000893185	0.0323473	0.029863	0.0308327	0.0352553	0.0286357	0.0296572	0.0273182	0.028245	0.000723669	0.000668092	0.000689786	0.000788728	0.000640635	0.000663488	0.00061116	0.000631893	0.0373042	0.0307938	0.0317974	0.0403542	0.0293425	0.0319932	0.0295153	0.0293953	6.75519e-05	4.44865e-05
1000	0.3	0.85	0.5	0.5	MNAR	0.804477	154	-0.0166051	-0.00695566	-0.0064345	-0.0161055	-0.0047913	-0.00884861	-0.0090365	-0.00717433	0.000707555	0.000644424	0.000650363	0.000766052	0.000616865	0.000624182	0.000592465	0.000609272	0.0223749	0.0203785	0.0205663	0.0242247	0.019507	0.0197384	0.0187354	0.0192669	0.000500568	0.000455905	0.000460106	0.000541952	0.000436407	0.000441584	0.000419145	0.000431036	0.0278543	0.0215232	0.0215395	0.0290798	0.0200773	0.021622	0.0207923	0.0205502	3.47504e-05	2.19564e-05
500	0.5	0.85	0.5	0.5	MNAR	0.791958	155	-0.0150795	-0.00512539	-0.00513971	-0.0152295	-0.00444953	-0.00804037	-0.00869817	-0.00606384	0.000824873	0.000774664	0.000799445	0.000907999	0.000738576	0.000767034	0.000728265	0.00073659	0.0260848	0.024497	0.0252807	0.0287134	0.0233558	0.0242558	0.0230297	0.023293	0.000583565	0.000548044	0.000565576	0.000642373	0.000522513	0.000542647	0.000515218	0.000521108	0.0301186	0.0250155	0.0257855	0.0324896	0.0237644	0.0255421	0.0246068	0.0240581	4.25022e-05	2.83154e-05
1000	0.5	0.85	0.5	0.5	MNAR	0.808958	156	-0.0161036	-0.00712121	-0.00698168	-0.0158346	-0.00514404	-0.00854275	-0.00865505	-0.00739364	0.000595644	0.00055842	0.000586065	0.000635885	0.000534441	0.000546475	0.000530645	0.000532419	0.0188359	0.0176588	0.018533	0.0201084	0.0169005	0.0172811	0.0167805	0.0168366	0.000421395	0.00039506	0.000414618	0.000449863	0.000378096	0.00038661	0.00037541	0.000376665	0.0247742	0.0190324	0.0197958	0.0255867	0.0176579	0.0192695	0.0188736	0.0183808	2.66456e-05	1.74437e-05
500	0.1	0.9	0.5	0.5	MNAR	0.804591	157	-0.0176419	-0.0121125	-0.0189891	-0.0174016	-0.00797868	-0.0260335	-0.0237465	-0.0171235	0.00171832	0.00172771	0.00188071	0.00186051	0.00164049	0.00155569	0.00154259	0.0019565	0.054338	0.054635	0.0594734	0.0588346	0.0518768	0.0491951	0.0487809	0.0618699	0.00121564	0.00122229	0.00133053	0.00131624	0.00116058	0.00110059	0.00109132	0.00138414	0.0571043	0.0559349	0.062403	0.0613258	0.0524612	0.0556371	0.0542318	0.0646486	0.000199683	0.000268979
1000	0.1	0.9	0.5	0.5	MNAR	0.832536	158	-0.019798	-0.00938163	-0.0109957	-0.0202883	-0.00613335	-0.0154791	-0.0145057	-0.00950831	0.00117015	0.0010429	0.00107063	0.00126708	0.00096708	0.00101748	0.000884926	0.000948641	0.0370035	0.0329794	0.0338562	0.0400687	0.0305818	0.0321756	0.0279838	0.0299987	0.000827838	0.00073781	0.000757427	0.000896412	0.000684171	0.000719829	0.00062605	0.000671126	0.0419506	0.0342719	0.0355809	0.0448945	0.0311757	0.0356909	0.0315076	0.0314552	9.7666e-05	7.16613e-05
500	0.3	0.9	0.5	0.5	MNAR	0.838553	159	-0.0139016	-0.00481814	-0.00471806	-0.0142148	-0.00408865	-0.00913625	-0.00960149	-0.0061053	0.000885812	0.000804997	0.000819346	0.000959757	0.00076278	0.000777282	0.000722011	0.000754243	0.0280118	0.0254562	0.02591	0.0303502	0.0241212	0.0245798	0.022832	0.0238512	0.000626677	0.000569504	0.000579655	0.000678991	0.000539637	0.000549896	0.000510795	0.000533597	0.0312591	0.0258957	0.0263233	0.0335004	0.0244534	0.0262113	0.0247582	0.0246087	5.23863e-05	3.407e-05
1000	0.3	0.9	0.5	0.5	MNAR	0.85655	160	-0.0150591	-0.00598701	-0.00575238	-0.0144648	-0.00416016	-0.00762128	-0.0083608	-0.0066938	0.000607541	0.000543646	0.000544542	0.000674673	0.000514916	0.000519625	0.000491136	0.000509636	0.0192121	0.0171916	0.0172199	0.021335	0.0162831	0.016432	0.0155311	0.0161161	0.000429812	0.000384608	0.000385242	0.000477305	0.000364283	0.000367614	0.00034746	0.000360548	0.0244032	0.0181962	0.0181472	0.0257674	0.0167982	0.0181059	0.0176317	0.0174435	2.56501e-05	1.55687e-05
500	0.5	0.9	0.5	0.5	MNAR	0.844672	161	-0.0126072	-0.00472354	-0.00417454	-0.0125934	-0.00410786	-0.00669324	-0.00744503	-0.00538593	0.000662618	0.000626615	0.00063736	0.000743984	0.000596717	0.00060145	0.000571662	0.000587937	0.0209538	0.0198153	0.0201551	0.0235268	0.0188698	0.0190195	0.0180776	0.0185922	0.000468776	0.000443305	0.000450907	0.000526339	0.000422154	0.000425502	0.000404429	0.000415942	0.0244452	0.0203609	0.020573	0.0266749	0.0193026	0.0201539	0.0195423	0.0193477	2.7126e-05	2.05873e-05
1000	0.5	0.9	0.5	0.5	MNAR	0.860877	162	-0.0130674	-0.0052372	-0.00486785	-0.0129235	-0.00322188	-0.00609	-0.00720664	-0.00561887	0.000474906	0.000422164	0.000440193	0.000521733	0.000407222	0.000412079	0.000400108	0.000401237	0.0150178	0.01335	0.0139201	0.0164986	0.0128775	0.0130311	0.0126525	0.0126882	0.000335977	0.000298664	0.000311419	0.000369105	0.000288094	0.000291529	0.000283061	0.000283859	0.0199015	0.0143343	0.0147401	0.0209511	0.0132682	0.014378	0.0145555	0.0138709	1.65269e-05	9.39543e-06
100	0.1	0.7	0.2	0.1	MCAR	0.466756	163	0.00226562	0.003414	0.00886678	0.00212	-0.00104331	-4.84444e-05	0.000739056	0.00161356	0.00295472	0.00292583	0.00271432	0.00305877	0.00292053	0.0028002	0.00277678	0.00298379	0.0934365	0.0925228	0.0858344	0.0967267	0.0923553	0.0885502	0.0878096	0.0943557	0.00209035	0.00206991	0.00192028	0.00216396	0.00206616	0.00198103	0.00196446	0.00211091	0.0934173	0.0925395	0.0862485	0.0967015	0.092315	0.088506	0.0877688	0.0946065	0.000415185	0.000369702
500	0.1	0.7	0.2	0.1	MCAR	0.59569	164	-0.000407548	-0.000217698	-0.0011465	-1.26667e-05	0.000704669	-0.00106173	-0.000907678	-0.000416094	0.00128271	0.00129901	0.00139465	0.00132538	0.00129213	0.00127398	0.00127041	0.00128517	0.040563	0.0410784	0.0441028	0.0419123	0.0408607	0.0402869	0.0401739	0.0406406	0.00090747	0.000919	0.000986662	0.000937657	0.00091413	0.000901294	0.000898765	0.000909206	0.0405448	0.0410584	0.0440956	0.0418914	0.0408463	0.0402808	0.040164	0.0406224	6.90761e-05	7.1547e-05
1000	0.1	0.7	0.2	0.1	MCAR	0.626242	165	9.56188e-05	-0.000207612	0.000406507	0.0003354	0.0016266	-0.00037252	-0.000219021	4.25892e-05	0.000873681	0.000894996	0.00093393	0.000913623	0.000880827	0.000876253	0.000868788	0.000873935	0.0276282	0.0283023	0.0295335	0.0288913	0.0278542	0.0277096	0.0274735	0.0276362	0.000618095	0.000633174	0.000660719	0.000646353	0.00062315	0.000619915	0.000614634	0.000618274	0.0276146	0.0282889	0.0295215	0.0288788	0.0278877	0.0276982	0.0274606	0.0276225	3.52141e-05	3.61104e-05
100	0.3	0.7	0.2	0.1	MCAR	0.548397	166	-0.000335598	0.000146905	-0.000869048	-0.00025	-0.00288722	-0.00184438	-0.00111224	0.000222485	0.00187211	0.00187688	0.00198944	0.00191592	0.00179766	0.00184137	0.00182789	0.001829	0.0592012	0.059352	0.0629116	0.0605867	0.0568468	0.0582292	0.0578029	0.057838	0.00132444	0.00132782	0.00140745	0.00135544	0.00127177	0.0013027	0.00129316	0.00129394	0.0591725	0.0593225	0.0628861	0.0605569	0.0568917	0.0582293	0.0577847	0.0578095	0.000189823	0.000174539
500	0.3	0.7	0.2	0.1	MCAR	0.632201	167	0.000924211	0.000764825	0.000674733	0.00104971	0.00200374	0.000610696	0.000617902	0.000881059	0.00084945	0.000853076	0.000885135	0.000898943	0.000848842	0.000843199	0.000842371	0.000843884	0.026862	0.0269766	0.0279904	0.0284271	0.0268427	0.0266643	0.0266381	0.026686	0.000600952	0.000603518	0.000626198	0.000635967	0.000600522	0.00059653	0.000595944	0.000597015	0.0268644	0.026974	0.0279846	0.0284323	0.026904	0.026658	0.0266319	0.0266872	3.04493e-05	3.11385e-05
1000	0.3	0.7	0.2	0.1	MCAR	0.652059	168	0.000241532	8.86624e-05	0.000543807	0.000552824	0.00185003	0.000177934	8.2004e-05	0.000285031	0.000610206	0.000629246	0.000652081	0.000624864	0.000614229	0.000611533	0.000609107	0.000609784	0.0192964	0.0198985	0.0206206	0.0197599	0.0194236	0.0193384	0.0192617	0.019283	0.000431697	0.000445167	0.000461322	0.000442067	0.000434543	0.000432635	0.000430919	0.000431398	0.0192883	0.0198887	0.0206175	0.0197578	0.0195019	0.0193295	0.0192522	0.0192755	1.56232e-05	1.67442e-05
100	0.5	0.7	0.2	0.1	MCAR	0.562075	169	-0.000550831	-0.00018408	-0.00120676	1.72e-05	-0.00477557	-0.00206263	-0.00154048	-0.000202763	0.00179986	0.00182745	0.00188885	0.00187265	0.00175482	0.00180382	0.00179156	0.00179593	0.0569165	0.0577889	0.0597307	0.0592185	0.0554923	0.0570416	0.0566541	0.0567924	0.00127333	0.00129285	0.00133629	0.00132483	0.00124147	0.00127613	0.00126746	0.00127055	0.0568907	0.0577603	0.0597131	0.0591889	0.0556697	0.0570504	0.0566467	0.0567644	0.000156529	0.00015884
500	0.5	0.7	0.2	0.1	MCAR	0.638318	170	-0.000839634	-0.000693714	-0.000455379	-0.000969088	1.81958e-05	-0.000934547	-0.00106457	-0.000845457	0.000759946	0.000767784	0.000801232	0.000800878	0.000760501	0.000756932	0.000759006	0.00075702	0.0240316	0.0242795	0.0253372	0.025326	0.0240491	0.0239363	0.0240019	0.0239391	0.000537632	0.000543177	0.00056684	0.00056659	0.000538024	0.0005355	0.000536967	0.000535562	0.0240343	0.0242772	0.0253286	0.0253319	0.0240371	0.0239426	0.0240135	0.023942	2.61977e-05	2.64027e-05
1000	0.5	0.7	0.2	0.1	MCAR	0.656384	171	-0.000227205	-0.000358335	-0.000228565	-6.6036e-05	0.00122865	-0.000246684	-0.00031301	-0.00022594	0.000530416	0.000539859	0.000564215	0.000560116	0.000533919	0.000531579	0.000530561	0.000530087	0.0167732	0.0170718	0.0178421	0.0177124	0.016884	0.01681	0.0167778	0.0167628	0.000375249	0.000381929	0.00039916	0.00039626	0.000377726	0.000376071	0.000375351	0.000375016	0.0167664	0.0170671	0.0178346	0.0177037	0.0169202	0.0168034	0.0167724	0.016756	1.21379e-05	1.26706e-05
100	0.1	0.85	0.2	0.1	MCAR	0.626706	172	0.000737411	0.000731333	-0.000336459	0.00211333	-0.00486866	-0.00180589	-0.00231133	-0.00137833	0.0021273	0.00214513	0.00226249	0.00213297	0.0020832	0.00211111	0.00207039	0.00215094	0.067271	0.0678349	0.0715463	0.0674504	0.0658766	0.0667592	0.0654714	0.0680187	0.00150498	0.00151759	0.00160062	0.00150899	0.00147378	0.00149353	0.00146472	0.00152171	0.0672414	0.0678049	0.0715113	0.0674497	0.0660234	0.0667502	0.0654794	0.0682035	0.000304178	0.000252835
500	0.1	0.85	0.2	0.1	MCAR	0.75014	173	-0.000801032	-0.000862227	-0.000594267	-0.000766444	0.00106684	-0.00116183	-0.00148437	-0.000725055	0.000987869	0.00100483	0.00103821	0.00103061	0.000993112	0.000988853	0.000976438	0.000988906	0.0312392	0.0317757	0.0328312	0.0325909	0.031405	0.0312703	0.0308777	0.0312719	0.000698879	0.000710881	0.000734496	0.000729119	0.000702588	0.000699575	0.000690792	0.000699612	0.0312338	0.0317715	0.0328202	0.0325836	0.0314074	0.0312762	0.0308979	0.0312647	4.30522e-05	4.4993e-05
1000	0.1	0.85	0.2	0.1	MCAR	0.779388	174	0.000487918	0.000486132	0.000372132	0.000197211	0.00304516	0.000322717	0.000205603	0.000487653	0.000659841	0.000673618	0.000697833	0.000683848	0.00066398	0.000661345	0.000651745	0.000658806	0.020866	0.0213017	0.0220674	0.0216252	0.0209969	0.0209136	0.02061	0.0208333	0.000466811	0.000476558	0.000493689	0.000483796	0.00046974	0.000467876	0.000461084	0.000466079	0.0208613	0.0212966	0.0220595	0.0216153	0.0212062	0.0209056	0.0206007	0.0208286	1.93416e-05	2.05213e-05
100	0.3	0.85	0.2	0.1	MCAR	0.706045	175	0.00103148	0.000883905	0.00038581	0.00139095	-0.00509365	6.09524e-05	-0.000694238	0.000772259	0.00134616	0.00136666	0.00143838	0.00138835	0.00134052	0.00135339	0.00134128	0.00136265	0.0425692	0.0432176	0.0454855	0.0439033	0.0423911	0.042798	0.0424148	0.0430907	0.000952353	0.000966859	0.00101759	0.0009822	0.000948368	0.000957472	0.000948899	0.000964019	0.0425604	0.043205	0.0454643	0.0439034	0.042675	0.0427767	0.0423993	0.043076	7.89522e-05	8.35438e-05
500	0.3	0.85	0.2	0.1	MCAR	0.785621	176	8.6776e-05	0.000115002	2.90038e-05	0.000241924	0.00184873	-9.97181e-05	-0.000113001	0.00012529	0.000606936	0.000617663	0.000639884	0.000627823	0.000608244	0.000610405	0.000603056	0.000606008	0.019193	0.0195322	0.0202349	0.0198535	0.0192343	0.0193027	0.0190703	0.0191636	0.000429384	0.000436972	0.000452692	0.00044416	0.000430308	0.000431838	0.000426638	0.000428726	0.0191836	0.0195228	0.0202248	0.019845	0.0193134	0.0192933	0.0190611	0.0191545	1.5388e-05	1.61786e-05
1000	0.3	0.85	0.2	0.1	MCAR	0.804477	177	0.000108757	0.000136372	0.000194869	-9.77714e-05	0.00265223	-4.11881e-06	-3.25002e-05	0.000121966	0.000419581	0.000428834	0.000441191	0.000448425	0.000423153	0.00042092	0.000419896	0.000420569	0.0132683	0.0135609	0.0139517	0.0141804	0.0133813	0.0133107	0.0132783	0.0132996	0.000296837	0.000303383	0.000312125	0.000317243	0.000299364	0.000297784	0.00029706	0.000297536	0.0132621	0.0135548	0.0139461	0.0141737	0.013635	0.013304	0.0132717	0.0132935	7.94846e-06	8.46044e-06
100	0.5	0.85	0.2	0.1	MCAR	0.720214	178	-0.000179889	-0.00012252	-0.00046892	-0.0001944	-0.00832326	-0.00104536	-0.0014671	-0.00011517	0.00124297	0.00125816	0.00130011	0.00129105	0.0012081	0.00125649	0.00123912	0.00124084	0.0393061	0.0397866	0.041113	0.0408265	0.0382034	0.0397338	0.0391845	0.0392389	0.000879351	0.0008901	0.000919776	0.000913365	0.000854681	0.000888919	0.00087663	0.000877848	0.0392868	0.0397669	0.0410952	0.0408065	0.0390809	0.0397277	0.0391923	0.0392195	6.76345e-05	7.0493e-05
500	0.5	0.85	0.2	0.1	MCAR	0.791958	179	0.000543174	0.00071097	0.000717942	0.000485216	0.00184655	0.000474393	0.000338297	0.000551527	0.000558748	0.00056711	0.000582873	0.000582583	0.000556435	0.000556773	0.000554464	0.000555676	0.0176692	0.0179336	0.0184321	0.0184229	0.017596	0.0176067	0.0175337	0.017572	0.000395292	0.000401208	0.000412359	0.000412154	0.000393656	0.000393895	0.000392261	0.000393119	0.0176687	0.0179387	0.0184368	0.0184201	0.0176839	0.0176043	0.0175282	0.0175719	1.32669e-05	1.35318e-05
1000	0.5	0.85	0.2	0.1	MCAR	0.808958	180	-0.000289837	-0.000340326	-0.000409596	-0.000156304	0.00200294	-0.000356074	-0.000471627	-0.000304993	0.000398105	0.000399305	0.00042533	0.000409043	0.000399852	0.00039787	0.000399557	0.000398077	0.0125892	0.0126271	0.0134501	0.0129351	0.0126444	0.0125817	0.0126351	0.0125883	0.000281644	0.000282492	0.000300905	0.000289381	0.00028288	0.000281477	0.000282671	0.000281624	0.0125862	0.0126254	0.0134496	0.0129295	0.0127958	0.0125805	0.0126376	0.0125857	6.96297e-06	6.94448e-06
100	0.1	0.9	0.2	0.1	MCAR	0.68666	181	-0.0019141	-0.00201189	-0.00214744	-0.00200778	-0.0086146	-0.00406456	-0.00515839	-0.00326568	0.00171485	0.00176885	0.00181682	0.00177573	0.00171232	0.00175764	0.00172275	0.00177202	0.0542284	0.0559359	0.057453	0.0561535	0.0541484	0.0555813	0.0544781	0.0560362	0.00121319	0.00125139	0.00128533	0.00125626	0.0012114	0.00124346	0.00121878	0.00125363	0.054235	0.0559441	0.0574645	0.0561613	0.0548027	0.055702	0.0546947	0.0562718	0.000147364	0.000156857
500	0.1	0.9	0.2	0.1	MCAR	0.804591	182	-0.000306976	-0.000220538	1.48133e-05	-0.000548444	0.00152518	-0.00055379	-0.00089872	-0.000314411	0.000753369	0.000764228	0.000781428	0.000775212	0.000760137	0.000759655	0.000737655	0.000758014	0.0238236	0.024167	0.0247109	0.0245143	0.0240376	0.0240224	0.0233267	0.0239705	0.000532979	0.000540661	0.00055283	0.000548432	0.000537767	0.000537426	0.000521862	0.000536265	0.0238137	0.0241559	0.0246986	0.0245082	0.024074	0.0240168	0.0233324	0.0239606	2.71364e-05	2.77441e-05
1000	0.1	0.9	0.2	0.1	MCAR	0.832536	183	0.00025814	0.000194889	0.000216781	0.000476533	0.00296669	0.000176331	-4.85478e-05	0.000246488	0.000513838	0.000523314	0.00054833	0.000536276	0.000515535	0.00051387	0.000503741	0.000512645	0.016249	0.0165486	0.0173397	0.0169585	0.0163026	0.01625	0.0159297	0.0162113	0.00036352	0.000370224	0.000387922	0.000379394	0.00036472	0.000363543	0.000356377	0.000362676	0.0162429	0.0165415	0.0173324	0.0169567	0.0165623	0.0162428	0.0159218	0.016205	1.10872e-05	1.15771e-05
100	0.3	0.9	0.2	0.1	MCAR	0.7626	184	0.000745986	0.000669952	0.00105848	0.00103238	-0.00629946	-2.33333e-06	-0.000602262	0.000675648	0.00112271	0.00113075	0.0011795	0.00115931	0.00109331	0.00114002	0.00110948	0.00111677	0.0355032	0.0357573	0.0372992	0.0366606	0.0345736	0.0360506	0.0350847	0.0353155	0.000794273	0.000799958	0.000834453	0.000820167	0.000773477	0.00080652	0.00078491	0.000790073	0.0354933	0.0357457	0.0372956	0.0366568	0.0351258	0.0360326	0.0350723	0.0353043	6.354e-05	6.51178e-05
500	0.3	0.9	0.2	0.1	MCAR	0.838553	185	-0.000580501	-0.000467749	-0.000650876	-0.000384133	0.0011699	-0.000669175	-0.00089864	-0.000584529	0.000485753	0.000489536	0.000509066	0.0005087	0.000483978	0.000484425	0.00048229	0.000483364	0.0153608	0.0154805	0.0160981	0.0160865	0.0153047	0.0153189	0.0152513	0.0152853	0.000343651	0.000346327	0.000360144	0.000359885	0.000342396	0.000342712	0.000341201	0.000341961	0.0153641	0.0154798	0.0161032	0.016083	0.0153418	0.0153258	0.0152702	0.0152888	1.04915e-05	1.05262e-05
1000	0.3	0.9	0.2	0.1	MCAR	0.85655	186	0.000369149	0.000387744	0.000405623	0.000485938	0.00305036	0.000359621	0.0002727	0.00040891	0.000343802	0.000346577	0.000357708	0.000348121	0.000340641	0.000341347	0.000341035	0.000340133	0.010872	0.0109597	0.0113117	0.0110085	0.010772	0.0107943	0.0107845	0.0107559	0.000243226	0.00024519	0.000253064	0.000246282	0.00024099	0.00024149	0.000241269	0.00024063	0.0108728	0.0109611	0.0113133	0.0110138	0.0111904	0.0107949	0.0107825	0.0107583	5.39909e-06	5.36548e-06
100	0.5	0.9	0.2	0.1	MCAR	0.776283	187	-0.000881482	-0.00087628	-0.00034148	-0.0007856	-0.0104218	-0.00147448	-0.00218594	-0.000787893	0.00103454	0.00105121	0.00108802	0.00107	0.0010026	0.00104184	0.00102957	0.00103301	0.0327151	0.0332423	0.0344063	0.0338364	0.0317051	0.0329458	0.0325578	0.0326667	0.000731898	0.000743692	0.000769734	0.000756983	0.000709303	0.000737059	0.000728378	0.000730815	0.0327106	0.0332372	0.0343908	0.0338286	0.033359	0.0329623	0.0326148	0.0326599	4.55656e-05	4.79607e-05
500	0.5	0.9	0.2	0.1	MCAR	0.844672	188	0.000666714	0.000657232	0.000673654	0.000972944	0.00189397	0.000614613	0.000413979	0.000649675	0.000453308	0.000453702	0.0004716	0.00046855	0.000449209	0.000452414	0.000449678	0.00045	0.0143349	0.0143473	0.0149133	0.0148168	0.0142052	0.0143066	0.0142201	0.0142303	0.000320698	0.000320976	0.000333639	0.000331481	0.000317798	0.000320065	0.00031813	0.000318357	0.0143432	0.0143552	0.0149211	0.0148414	0.0143239	0.0143126	0.014219	0.014238	9.42933e-06	9.41876e-06
1000	0.5	0.9	0.2	0.1	MCAR	0.860877	189	0.000136901	0.000255926	7.60684e-05	0.00021236	0.00258549	9.60224e-05	6.48606e-05	0.000162437	0.000315986	0.000323804	0.00033061	0.000332629	0.000315566	0.000315541	0.000315492	0.000315492	0.00999234	0.0102396	0.0104548	0.0105187	0.00997907	0.00997827	0.00997674	0.00997672	0.000223547	0.000229079	0.000233894	0.000235322	0.00022325	0.000223232	0.000223198	0.000223198	0.00998828	0.0102377	0.0104499	0.0105156	0.0103037	0.00997374	0.00997196	0.00997306	4.4433e-06	4.68516e-06
100	0.1	0.7	0.9	0.1	MCAR	0.466756	190	0.0010932	0.00238678	0.00698839	0.00122333	-0.00160179	0.00144117	0.00109361	0.00214728	0.0029016	0.00284806	0.00262974	0.00295541	0.00281594	0.00272966	0.00274723	0.00272673	0.0917565	0.0900637	0.0831596	0.0934583	0.0890478	0.0863194	0.0868749	0.0862267	0.00205276	0.00201489	0.00186044	0.00209084	0.00199217	0.00193113	0.00194355	0.00192905	0.0917171	0.0900502	0.0834113	0.0934195	0.0890177	0.0862882	0.0868384	0.0864266	0.000393829	0.000362559
500	0.1	0.7	0.9	0.1	MCAR	0.59569	191	-0.00240144	-0.00230756	-0.00258005	-0.00240236	-0.00191422	-0.00317248	-0.00320756	-0.00295429	0.00132287	0.00126893	0.00135426	0.0013751	0.0012713	0.00125484	0.0012523	0.00125716	0.0418328	0.0401269	0.0428255	0.0434846	0.040202	0.0396816	0.0396013	0.039755	0.000935878	0.000897714	0.000958086	0.000972831	0.000899394	0.000887751	0.000885954	0.000889393	0.0418808	0.0401732	0.0428818	0.0435292	0.0402275	0.0397884	0.0397112	0.0398448	7.58495e-05	7.35622e-05
1000	0.1	0.7	0.9	0.1	MCAR	0.626242	192	0.00162114	0.00223729	0.00235001	0.00183272	0.00315464	0.00159236	0.00153521	0.00182107	0.000905506	0.000863288	0.000898318	0.000949213	0.000868776	0.000855145	0.000857665	0.000859105	0.0286346	0.0272996	0.0284073	0.0300168	0.0274731	0.0270421	0.0271218	0.0271673	0.00064061	0.000610742	0.000635525	0.000671531	0.000614625	0.000604981	0.000606764	0.000607783	0.0286662	0.0273775	0.0284902	0.0300577	0.02764	0.0270754	0.0271516	0.0272147	3.50489e-05	3.17616e-05
100	0.3	0.7	0.9	0.1	MCAR	0.548397	193	0.00277605	0.00279076	0.00208157	0.00394619	-0.00104385	0.00180165	0.00178698	0.00233075	0.00189642	0.00188538	0.0019664	0.00195384	0.00178321	0.0018175	0.001813	0.00179383	0.0599701	0.059621	0.0621829	0.0617857	0.05639	0.0574745	0.0573321	0.0567259	0.00134164	0.00133383	0.00139115	0.00138226	0.00126155	0.00128581	0.00128263	0.00126906	0.0600043	0.0596565	0.0621867	0.0618808	0.0563715	0.057474	0.0573313	0.0567454	0.000187097	0.00018954
500	0.3	0.7	0.9	0.1	MCAR	0.632201	194	0.000792808	0.00100449	0.00127096	0.000845467	0.00167445	0.000415605	0.000352096	0.000643896	0.000869273	0.000837039	0.000867114	0.000901075	0.000842742	0.000836657	0.00083363	0.000834953	0.0274888	0.0264695	0.0274206	0.0284945	0.0266498	0.0264574	0.0263617	0.0264035	0.000614976	0.000592172	0.000613449	0.000637475	0.000596207	0.000591902	0.00058976	0.000590696	0.0274865	0.0264753	0.0274363	0.0284928	0.0266891	0.0264475	0.0263509	0.0263982	3.39382e-05	3.17656e-05
1000	0.3	0.7	0.9	0.1	MCAR	0.652059	195	-1.25615e-05	7.73095e-06	-2.41948e-05	9.36286e-05	0.00125904	-0.000443609	-0.00051017	-0.000234388	0.000575087	0.000555554	0.000579549	0.000596599	0.000557145	0.000551455	0.0005511	0.000552877	0.0181859	0.0175682	0.018327	0.0188661	0.0176185	0.0174385	0.0174273	0.0174835	0.000406851	0.000393033	0.000410008	0.000422071	0.000394158	0.000390133	0.000389881	0.000391139	0.0181768	0.0175594	0.0183178	0.0188569	0.0176546	0.0174355	0.0174261	0.0174763	1.50321e-05	1.41584e-05
100	0.5	0.7	0.9	0.1	MCAR	0.562075	196	0.000156278	0.0007876	-0.00133	-0.000478	-0.00479678	-0.00055603	-0.00041998	8.17687e-05	0.00170069	0.00165718	0.00174866	0.0017901	0.00157924	0.0016112	0.00161181	0.00160962	0.0537806	0.0524045	0.0552973	0.0566079	0.0499401	0.0509507	0.0509698	0.0509006	0.00120317	0.00117239	0.0012371	0.00126642	0.00111725	0.00113986	0.00114029	0.00113874	0.053754	0.0523842	0.0552857	0.0565816	0.0501451	0.0509282	0.050946	0.0508752	0.000128913	0.000140778
500	0.5	0.7	0.9	0.1	MCAR	0.638318	197	2.60777e-05	0.000124219	-0.00014108	0.000582704	0.000624256	-0.000503926	-0.000534762	-0.000229137	0.000779889	0.000753612	0.000783565	0.000800735	0.000752391	0.000748383	0.000747093	0.000748228	0.0246622	0.0238313	0.0247785	0.0253215	0.0237927	0.0236659	0.0236251	0.0236611	0.00055174	0.000533151	0.000554342	0.000566488	0.000532287	0.000529451	0.000528539	0.000529342	0.0246499	0.0238197	0.0247665	0.0253155	0.023789	0.0236595	0.0236194	0.0236503	2.57416e-05	2.4193e-05
1000	0.5	0.7	0.9	0.1	MCAR	0.656384	198	-0.000468664	-0.00065131	-0.000651029	-0.000268116	0.000609258	-0.00106579	-0.00106466	-0.000823499	0.000537259	0.00051007	0.000541545	0.00056697	0.000514214	0.00050526	0.000505988	0.000506557	0.0169896	0.0161298	0.0171251	0.0179292	0.0162609	0.0159777	0.0160008	0.0160187	0.00038009	0.000360855	0.000383121	0.000401109	0.000363786	0.000357451	0.000357967	0.000358369	0.0169876	0.0161349	0.017129	0.0179222	0.0162642	0.0160052	0.0160282	0.0160319	1.25623e-05	1.14139e-05
100	0.1	0.85	0.9	0.1	MCAR	0.626706	199	-0.000288891	0.00115656	3.14444e-05	0.000166667	-0.00659618	-0.00204356	-0.00181878	-0.00130101	0.00209881	0.00207049	0.00221014	0.00217218	0.00209794	0.00200799	0.00202184	0.0020254	0.0663701	0.0654747	0.0698908	0.0686905	0.0663426	0.0634981	0.0639363	0.0640488	0.00148482	0.00146479	0.00156359	0.00153673	0.00148421	0.00142057	0.00143037	0.00143289	0.0663375	0.0654522	0.0698558	0.0686563	0.0666367	0.0634992	0.0639302	0.0641906	0.000196199	0.000198328
500	0.1	0.85	0.9	0.1	MCAR	0.75014	200	0.000328875	0.000656507	0.000994938	0.000250756	0.00127372	-0.000481033	-0.000443531	-0.000233423	0.000905617	0.000886101	0.000908239	0.000962735	0.000900475	0.000876781	0.000877013	0.000881097	0.0286381	0.028021	0.028721	0.0304443	0.0284755	0.0277262	0.0277336	0.0278627	0.000640688	0.000626881	0.000642543	0.000681097	0.00063705	0.000620288	0.000620452	0.000623341	0.0286257	0.0280146	0.0287239	0.0304302	0.0284898	0.0277166	0.0277232	0.0278498	3.8065e-05	3.53459e-05
1000	0.1	0.85	0.9	0.1	MCAR	0.779388	201	0.000967462	0.00126821	0.00144743	0.00106774	0.00296828	0.000442503	0.000434721	0.000665446	0.000657062	0.000637091	0.000671066	0.000680836	0.000640489	0.000631571	0.000633623	0.000633375	0.0207781	0.0201466	0.021221	0.0215299	0.0202541	0.019972	0.0200369	0.0200291	0.000464845	0.000450717	0.000474753	0.000481665	0.000453121	0.000446812	0.000448263	0.000448088	0.0207902	0.0201764	0.0212597	0.0215456	0.0204604	0.019967	0.0200316	0.0200301	1.9384e-05	1.82695e-05
100	0.3	0.85	0.9	0.1	MCAR	0.706045	202	-0.000382385	0.00128376	0.00172571	-0.000934286	-0.0067106	-0.000612333	-0.000556762	-0.000311363	0.00129119	0.00124378	0.00131228	0.00135709	0.0012341	0.0012344	0.00123174	0.00123807	0.0408311	0.0393317	0.0414978	0.0429151	0.0390257	0.0390353	0.038951	0.0391511	0.000913468	0.000879924	0.000928384	0.00096009	0.000873079	0.000873293	0.000871407	0.000875884	0.0408125	0.039333	0.041513	0.0429038	0.0395793	0.0390206	0.0389355	0.0391328	7.70768e-05	7.18243e-05
500	0.3	0.85	0.9	0.1	MCAR	0.785621	203	0.000144114	0.00062763	0.000688067	0.000170667	0.00152409	-0.000235932	-0.000218329	9.80246e-07	0.000618682	0.000594144	0.000623127	0.000639468	0.000600021	0.000592254	0.00059221	0.000591764	0.0195644	0.0187885	0.019705	0.0202218	0.0189743	0.0187287	0.0187273	0.0187132	0.000437693	0.000420333	0.000440838	0.000452398	0.000424492	0.000418996	0.000418965	0.00041865	0.0195552	0.0187896	0.0197072	0.0202124	0.019026	0.0187208	0.0187192	0.0187039	1.69747e-05	1.56487e-05
1000	0.3	0.85	0.9	0.1	MCAR	0.804477	204	-0.000229768	-5.15471e-05	3.28033e-05	-0.00014219	0.00209302	-0.00052968	-0.00054603	-0.000342669	0.000430597	0.000417592	0.000443414	0.000447036	0.000421067	0.000414965	0.000415083	0.000415352	0.0136167	0.0132054	0.014022	0.0141365	0.0133153	0.0131223	0.0131261	0.0131346	0.000304631	0.00029543	0.000313698	0.00031626	0.000297888	0.000293571	0.000293655	0.000293845	0.0136118	0.0131989	0.014015	0.0141302	0.0134722	0.0131265	0.0131309	0.0131325	8.07425e-06	7.41827e-06
100	0.5	0.85	0.9	0.1	MCAR	0.720214	205	0.000937726	0.00186652	0.00209544	0.000688	-0.0082255	-2.527e-05	-5.282e-05	0.000344741	0.00126148	0.00122436	0.001264	0.00132792	0.00118891	0.00121048	0.00120253	0.00121068	0.0398916	0.0387177	0.0399712	0.0419924	0.0375968	0.0382787	0.0380273	0.0382851	0.000892449	0.000866187	0.00089423	0.000939449	0.00084111	0.000856366	0.000850743	0.00085651	0.0398826	0.0387433	0.0400061	0.0419771	0.0384677	0.0382596	0.0380084	0.0382675	7.55396e-05	7.01224e-05
500	0.5	0.85	0.9	0.1	MCAR	0.791958	206	0.000126171	0.000896963	0.00117386	-3.864e-05	0.00133652	0.00011972	0.000104723	0.000340759	0.000574287	0.000552397	0.000573402	0.000598186	0.000559008	0.000550866	0.000547915	0.000548859	0.0181606	0.0174683	0.0181326	0.0189163	0.0176774	0.0174199	0.0173266	0.0173565	0.000406286	0.000390799	0.000405659	0.000423193	0.000395476	0.000389716	0.000387629	0.000388296	0.0181519	0.0174826	0.0181615	0.0189069	0.017719	0.0174116	0.0173183	0.0173511	1.52352e-05	1.35929e-05
1000	0.5	0.85	0.9	0.1	MCAR	0.808958	207	-0.000727654	-0.000242768	-0.000313378	-0.00050326	0.00154338	-0.000800875	-0.000818859	-0.00060449	0.000392768	0.000374667	0.000390926	0.00040701	0.000380437	0.000374418	0.000374822	0.000374405	0.0124204	0.011848	0.0123622	0.0128708	0.0120305	0.0118401	0.0118529	0.0118397	0.000277868	0.000265062	0.000276565	0.000287944	0.000269144	0.000264886	0.000265172	0.000264877	0.0124355	0.0118446	0.01236	0.0128742	0.0121231	0.0118613	0.0118752	0.0118492	6.67778e-06	6.30645e-06
100	0.1	0.9	0.9	0.1	MCAR	0.68666	208	0.000790943	0.00259122	0.00231433	0.00113778	-0.00555118	-0.000505944	-0.000698389	-5.52013e-05	0.00164276	0.00158911	0.00169931	0.00169001	0.00157225	0.00155219	0.00156732	0.00156653	0.0519488	0.0502521	0.0537368	0.053443	0.0497188	0.0490846	0.0495629	0.0495382	0.00116219	0.00112423	0.00120219	0.00119562	0.0011123	0.00109811	0.00110882	0.00110826	0.0519288	0.0502938	0.0537597	0.0534283	0.050003	0.0490627	0.0495431	0.0497127	0.000137371	0.000116061
500	0.1	0.9	0.9	0.1	MCAR	0.804591	209	0.000390803	0.00134039	0.00158954	0.000649289	0.00201353	0.00024823	0.000282522	0.000429431	0.000708303	0.00068886	0.000711277	0.000733238	0.000694118	0.000678742	0.00067978	0.00068414	0.0223985	0.0217837	0.0224926	0.023187	0.0219499	0.0214637	0.0214965	0.0216344	0.000501096	0.000487341	0.000503201	0.000518737	0.000491061	0.000480183	0.000480918	0.000484002	0.0223907	0.021814	0.0225374	0.0231845	0.0220312	0.0214544	0.0214876	0.0216279	2.42476e-05	2.20263e-05
1000	0.1	0.9	0.9	0.1	MCAR	0.832536	210	-0.000237202	0.00018193	0.000346776	-0.000409867	0.0021335	-0.00057844	-0.000598684	-0.000486221	0.000537579	0.000524684	0.000545277	0.000567211	0.00052897	0.00051852	0.00051906	0.000519731	0.0169997	0.016592	0.0172432	0.0179368	0.0167275	0.016397	0.0164141	0.0164353	0.000380316	0.000371193	0.000385762	0.000401279	0.000374225	0.000366832	0.000367215	0.000367689	0.0169929	0.0165847	0.017238	0.0179325	0.0168547	0.016399	0.0164168	0.0164343	1.37934e-05	1.34012e-05
100	0.3	0.9	0.9	0.1	MCAR	0.7626	211	0.00182054	0.0033499	0.00341614	0.00130286	-0.00574612	0.00122476	0.0012039	0.00159488	0.00113496	0.00110111	0.00114722	0.00118983	0.00108734	0.00108964	0.00109166	0.00109619	0.0358906	0.0348201	0.0362781	0.0376258	0.0343847	0.0344575	0.0345214	0.0346646	0.000802939	0.000778991	0.000811609	0.00084176	0.00076925	0.000770878	0.000772308	0.000775512	0.0359188	0.0349636	0.0364205	0.0376296	0.0348446	0.034462	0.0345251	0.034684	5.5946e-05	5.56681e-05
500	0.3	0.9	0.9	0.1	MCAR	0.838553	212	-0.00012578	0.000347295	0.000524438	-0.000200324	0.00122162	-0.000367344	-0.000392221	-0.000258797	0.000461452	0.000448105	0.000466216	0.000490384	0.000451586	0.000443868	0.000444782	0.000444222	0.0145924	0.0141703	0.0147431	0.0155073	0.0142804	0.0140363	0.0140652	0.0140475	0.000326459	0.000317016	0.00032983	0.000346927	0.000319479	0.000314019	0.000314666	0.00031427	0.0145856	0.0141675	0.014745	0.0155008	0.0143254	0.0140341	0.0140637	0.0140429	9.40053e-06	8.90871e-06
1000	0.3	0.9	0.9	0.1	MCAR	0.85655	213	0.000331816	0.000641029	0.000597658	0.00035451	0.00287096	0.000222979	0.000207906	0.000305493	0.0003393	0.00032373	0.000341491	0.000351602	0.000324819	0.000322552	0.00032168	0.000321897	0.0107296	0.0102372	0.0107989	0.0111186	0.0102717	0.0102	0.0101724	0.0101793	0.000240041	0.000229026	0.000241592	0.000248745	0.000229797	0.000228193	0.000227576	0.00022773	0.0107294	0.0102522	0.01081	0.0111187	0.0106604	0.0101973	0.0101695	0.0101788	5.20967e-06	4.74292e-06
100	0.5	0.9	0.9	0.1	MCAR	0.776283	214	-0.000890656	0.00024968	0.00054984	-0.00126	-0.0113226	-0.00161319	-0.00159412	-0.00134547	0.000992882	0.000959719	0.00100613	0.00105453	0.00095406	0.000953013	0.000953153	0.000958554	0.0313977	0.030349	0.0318167	0.0333472	0.03017	0.0301369	0.0301414	0.0303121	0.000702425	0.000678963	0.000711798	0.000746039	0.00067496	0.000674219	0.000674318	0.000678139	0.0313946	0.0303348	0.0318055	0.0333543	0.0322106	0.030165	0.0301684	0.0303268	4.59386e-05	4.30797e-05
500	0.5	0.9	0.9	0.1	MCAR	0.844672	215	-0.000465202	-9.82272e-05	-0.000106536	-0.000415456	0.000419731	-0.000783897	-0.000743378	-0.000630868	0.000448593	0.000431571	0.000448005	0.000468855	0.000432236	0.000431259	0.000428843	0.000429962	0.0141858	0.0136475	0.0141672	0.0148265	0.0136685	0.0136376	0.0135612	0.0135966	0.000317362	0.00030532	0.000316946	0.000331696	0.00030579	0.000305099	0.000303389	0.000304182	0.0141863	0.013641	0.0141605	0.0148249	0.0136681	0.0136533	0.0135748	0.0136044	8.59472e-06	7.797e-06
1000	0.5	0.9	0.9	0.1	MCAR	0.860877	216	-0.00081194	-0.000411558	-0.000531753	-0.00078084	0.00154455	-0.000832279	-0.000846086	-0.00073391	0.000316218	0.000302858	0.000315245	0.000327572	0.000306182	0.000301712	0.000301223	0.000301304	0.00999969	0.00957721	0.00996893	0.0103587	0.00968233	0.00954098	0.00952552	0.00952807	0.000223712	0.00021426	0.000223024	0.000231745	0.000216612	0.00021345	0.000213104	0.000213161	0.0100276	0.00958126	0.00997813	0.010383	0.00979997	0.00957246	0.00955828	0.00955155	4.77644e-06	4.33014e-06
100	0.1	0.7	0.2	0.3	MCAR	0.466756	217	-0.00240164	0.00103746	0.0124211	-0.00758	-0.00669762	-0.0124605	-0.00715939	-0.00824491	0.0032168	0.00320174	0.00275443	0.00355042	0.00340329	0.00290748	0.00282242	0.00342754	0.101724	0.101248	0.0871027	0.112274	0.107622	0.0919427	0.0892528	0.108388	0.00227576	0.0022651	0.00194865	0.00251178	0.00240769	0.00205693	0.00199675	0.00242485	0.101702	0.101202	0.0879408	0.112474	0.107776	0.0927376	0.089495	0.112339	0.000445106	0.000374331
500	0.1	0.7	0.2	0.3	MCAR	0.59569	218	-0.000979417	-0.000698587	-0.00202041	-0.000256089	0.000147879	-0.00331268	-0.002783	-0.00123297	0.00145306	0.0015287	0.00159218	0.00159962	0.00146823	0.00146962	0.00142307	0.00146261	0.0459497	0.0483418	0.0503492	0.0505844	0.0464296	0.0464735	0.0450013	0.0462518	0.00102798	0.0010815	0.0011264	0.00113167	0.00103872	0.0010397	0.00100676	0.00103474	0.0459371	0.0483227	0.0503645	0.0505597	0.0464066	0.0465682	0.0450648	0.0462451	9.1431e-05	0.000102385
1000	0.1	0.7	0.2	0.3	MCAR	0.626242	219	0.000977507	0.00146342	0.000580072	0.000849867	0.00278815	0.000609718	0.000298927	0.00116839	0.000999211	0.00103957	0.00109345	0.00109366	0.00100936	0.00100712	0.000983257	0.00100093	0.0315978	0.032874	0.034578	0.0345846	0.0319186	0.0318479	0.0310933	0.0316522	0.000706902	0.000735453	0.000773575	0.000773723	0.000714079	0.000712497	0.000695615	0.000708118	0.0315971	0.0328902	0.0345656	0.0345778	0.0320243	0.0318378	0.0310792	0.0316579	4.38519e-05	4.84102e-05
100	0.3	0.7	0.2	0.3	MCAR	0.548397	220	0.000864091	0.000895095	-0.000536143	0.00192095	-0.00100347	-0.00514669	-0.00205195	0.0020832	0.00221701	0.00231593	0.00231841	0.00239146	0.00216632	0.00218414	0.00211312	0.00218926	0.0701079	0.0732362	0.0733144	0.0756245	0.068505	0.0690684	0.0668228	0.0692306	0.00156844	0.00163843	0.00164018	0.00169186	0.00153259	0.00154519	0.00149495	0.00154882	0.0700781	0.073205	0.0732797	0.0756111	0.0684781	0.0692255	0.0668209	0.0692273	0.000238818	0.00025177
500	0.3	0.7	0.2	0.3	MCAR	0.632201	221	0.000409264	0.000560417	0.000313272	0.000896133	0.00144883	-0.000437784	-0.000514481	0.000353424	0.000958012	0.000989664	0.00102127	0.00105568	0.000954516	0.000955529	0.000939208	0.000949618	0.030295	0.0312959	0.0322955	0.0333835	0.0301844	0.0302165	0.0297004	0.0300296	0.000677756	0.000700148	0.000722511	0.000746851	0.000675282	0.000675999	0.000664453	0.000671818	0.0302826	0.0312853	0.0322809	0.0333788	0.0302041	0.0302046	0.02969	0.0300166	4.24866e-05	4.60784e-05
1000	0.3	0.7	0.2	0.3	MCAR	0.652059	222	-0.00025766	-0.000275782	-0.000770022	-0.000462786	0.00118123	-0.000483036	-0.000814079	-0.000382929	0.000673853	0.000691261	0.00072449	0.000730164	0.000678577	0.00068299	0.000668279	0.00067278	0.0213091	0.0218596	0.0229104	0.0230898	0.0214585	0.0215981	0.0211328	0.0212752	0.000476725	0.00048904	0.000512548	0.000516562	0.000480067	0.000483189	0.000472781	0.000475965	0.0213	0.0218504	0.0229119	0.0230829	0.0214803	0.0215927	0.021138	0.021268	2.07903e-05	2.15209e-05
100	0.5	0.7	0.2	0.3	MCAR	0.562075	223	0.000390767	0.0016028	-0.0015194	-9e-05	-0.0029742	-0.00409263	-0.00179592	0.00147291	0.00204078	0.00212246	0.00214743	0.00219535	0.00193861	0.00200688	0.00194565	0.00199048	0.064535	0.0671181	0.0679078	0.0694231	0.0613044	0.0634632	0.0615269	0.0629445	0.00144377	0.00150156	0.00151922	0.00155312	0.00137149	0.00141979	0.00137647	0.00140819	0.0645039	0.0671037	0.0678909	0.0693884	0.0613459	0.0635633	0.0615223	0.0629302	0.000226246	0.000215285
500	0.5	0.7	0.2	0.3	MCAR	0.638318	224	0.00136319	0.00135812	0.00137018	0.00200286	0.0022386	0.000827163	0.000916186	0.00137804	0.000849989	0.000882381	0.000911981	0.000926917	0.000849442	0.000859794	0.000836933	0.00084624	0.026879	0.0279033	0.0288394	0.0293117	0.0268617	0.0271891	0.0264662	0.0267605	0.000601334	0.00062425	0.000645191	0.000655757	0.000600947	0.00060827	0.000592097	0.000598681	0.0269001	0.0279224	0.0288575	0.0293654	0.0269415	0.0271881	0.0264688	0.0267825	3.1352e-05	3.42245e-05
1000	0.5	0.7	0.2	0.3	MCAR	0.656384	225	0.000239943	0.000381778	0.000231097	0.000372764	0.00178496	-3.08146e-05	-0.000196103	0.00033528	0.000610522	0.00062992	0.000645511	0.000657475	0.000603876	0.000609504	0.000598403	0.000599878	0.0193064	0.0199198	0.0204128	0.0207912	0.0190962	0.0192742	0.0189232	0.0189698	0.00043192	0.000445643	0.000456673	0.000465138	0.000427218	0.0004312	0.000423347	0.00042439	0.0192982	0.0199135	0.0204039	0.0207841	0.01917	0.0192646	0.0189147	0.0189633	1.68407e-05	1.89486e-05
100	0.1	0.85	0.2	0.3	MCAR	0.626706	226	0.00326894	0.00497633	0.00310977	0.00246222	-0.00136444	-0.0101781	-0.0115964	-0.0050217	0.00250866	0.00254305	0.00256223	0.00274343	0.00246826	0.00258009	0.00242664	0.002594	0.0793308	0.0804184	0.0810249	0.086755	0.0780532	0.0815895	0.0767371	0.0820293	0.00177478	0.00179911	0.00181268	0.00194087	0.0017462	0.00182531	0.00171675	0.00183515	0.0793585	0.0805321	0.0810441	0.0867466	0.0780261	0.0821814	0.0775705	0.0848936	0.000389613	0.000371821
500	0.1	0.85	0.2	0.3	MCAR	0.75014	227	-0.000533734	-0.00028192	-0.000436591	5.55556e-06	0.00124302	-0.00146492	-0.00241988	-0.000653189	0.0010842	0.00113149	0.00115779	0.00118385	0.00109899	0.00109461	0.00103737	0.00109693	0.0342855	0.035781	0.0366127	0.0374367	0.0347531	0.0346147	0.0328046	0.034688	0.00076703	0.000800488	0.000819094	0.000837529	0.000777491	0.000774395	0.0007339	0.000776036	0.0342725	0.0357642	0.036597	0.037418	0.0347579	0.0346284	0.0328774	0.0346768	4.94586e-05	5.45584e-05
1000	0.1	0.85	0.2	0.3	MCAR	0.779388	228	-0.000126209	0.000552439	0.000524109	0.000170578	0.00255846	-0.000611268	-0.00108193	-6.15598e-06	0.000731509	0.00075159	0.000759764	0.000795889	0.000734846	0.000748431	0.0007097	0.000729623	0.0231324	0.0237674	0.0240258	0.0251682	0.0232379	0.0236675	0.0224427	0.0230727	0.000517514	0.000531721	0.000537503	0.00056306	0.000519875	0.000529485	0.000502085	0.000516179	0.0231211	0.0237619	0.0240196	0.0251562	0.0233667	0.0236635	0.0224576	0.0230612	2.36966e-05	2.63114e-05
100	0.3	0.85	0.2	0.3	MCAR	0.706045	229	-0.000918277	0.000405429	-0.00158714	-0.00208571	-0.0067884	-0.00526451	-0.0072004	-0.00136885	0.00162086	0.00167052	0.00176622	0.00174816	0.00162521	0.00166501	0.00160819	0.00164331	0.0512561	0.0528265	0.0558527	0.0552818	0.0513936	0.0526522	0.0508553	0.051966	0.0011467	0.00118183	0.00124953	0.00123676	0.00114977	0.00117793	0.00113773	0.00116258	0.0512387	0.0528016	0.0558473	0.0552935	0.0518145	0.0528886	0.0513373	0.0519581	0.000121758	0.000135404
500	0.3	0.85	0.2	0.3	MCAR	0.785621	230	0.000155393	-3.66514e-05	0.000213528	0.000348857	0.00188451	-0.00045444	-0.000875227	0.000174497	0.000685061	0.000709613	0.000728238	0.000754147	0.000683526	0.00069031	0.00068058	0.000681525	0.0216635	0.0224399	0.0230289	0.0238482	0.021615	0.0218295	0.0215218	0.0215517	0.000484654	0.000502023	0.0005152	0.000533529	0.000483568	0.000488367	0.000481484	0.000482152	0.0216533	0.0224287	0.0230184	0.0238389	0.0216862	0.0218233	0.0215289	0.0215416	2.42366e-05	2.50495e-05
1000	0.3	0.85	0.2	0.3	MCAR	0.804477	231	0.000230234	0.000109408	0.000671017	0.00032369	0.00270673	-8.7373e-05	-0.000388869	0.000205304	0.00048801	0.000514999	0.000514844	0.000536021	0.000484744	0.000489969	0.000475826	0.000481681	0.0154322	0.0162857	0.0162808	0.0169505	0.0153289	0.0154942	0.0150469	0.0152321	0.000345248	0.000364342	0.000364232	0.000379214	0.000342937	0.000346634	0.000336628	0.00034077	0.0154262	0.0162779	0.0162865	0.0169451	0.0155585	0.0154867	0.0150444	0.0152259	1.04558e-05	1.20909e-05
100	0.5	0.85	0.2	0.3	MCAR	0.720214	232	0.00122702	0.00138824	0.00180932	0.000602	-0.0070343	-0.00296089	-0.00440942	0.00089319	0.00143536	0.00148896	0.00151961	0.00159679	0.00141252	0.00148162	0.00143088	0.00145539	0.0453902	0.0470849	0.0480543	0.0504948	0.0446678	0.046853	0.0452483	0.0460236	0.00101546	0.00105338	0.00107506	0.00112966	0.000999303	0.00104819	0.00101229	0.00102963	0.0453841	0.0470819	0.0480643	0.0504732	0.0451963	0.0469231	0.0454401	0.0460092	9.72959e-05	0.000102486
500	0.5	0.85	0.2	0.3	MCAR	0.791958	233	-0.000129293	-3.75616e-05	-1.55248e-05	-0.000345568	0.00115344	-0.000561439	-0.000891374	-9.65958e-05	0.000631098	0.000652066	0.000665485	0.000699759	0.000621091	0.000634291	0.000620889	0.000618731	0.0199571	0.0206201	0.0210445	0.0221283	0.0196406	0.020058	0.0196342	0.019566	0.000446477	0.000461311	0.000470805	0.000495052	0.000439397	0.000448736	0.000439255	0.000437728	0.0199475	0.0206099	0.021034	0.02212	0.0196647	0.0200559	0.0196447	0.0195565	1.75965e-05	1.79903e-05
1000	0.5	0.85	0.2	0.3	MCAR	0.808958	234	-0.000186877	-8.47312e-05	0.000115265	-0.000137792	0.00200283	-0.000600258	-0.000789795	-0.000287091	0.000453411	0.000464632	0.000484653	0.000491039	0.000449683	0.000452782	0.000447108	0.000447463	0.0143381	0.0146929	0.0153261	0.015528	0.0142202	0.0143182	0.0141388	0.01415	0.00032077	0.000328709	0.000342873	0.000347391	0.000318133	0.000320326	0.000316311	0.000316563	0.0143322	0.0146858	0.0153188	0.0155209	0.0143535	0.0143237	0.0141538	0.0141459	8.9788e-06	9.51414e-06
100	0.1	0.9	0.2	0.3	MCAR	0.68666	235	-0.00161768	-0.000477444	-0.00183206	5.22222e-05	-0.00887139	-0.0126582	-0.0168301	-0.0102157	0.00188995	0.00198663	0.0020793	0.00203865	0.00197987	0.00201484	0.00198985	0.00218355	0.0597653	0.0628226	0.0657534	0.0644677	0.0626091	0.0637148	0.0629245	0.06905	0.00133706	0.00140546	0.00147103	0.00144226	0.00140068	0.00142542	0.00140774	0.00154478	0.0597574	0.062793	0.065746	0.0644355	0.0632035	0.0649288	0.065106	0.0718758	0.000173777	0.000262968
500	0.1	0.9	0.2	0.3	MCAR	0.804591	236	0.000908114	0.00138091	0.00189097	0.000703778	0.00262654	0.000160526	-0.00162841	0.000596171	0.000841165	0.000858531	0.00090314	0.000928694	0.000846125	0.00085021	0.000803527	0.000845209	0.0266	0.0271491	0.0285598	0.0293679	0.0267568	0.026886	0.0254097	0.0267278	0.000595091	0.000607377	0.000638936	0.000657014	0.0005986	0.00060149	0.000568464	0.000597952	0.0266022	0.0271707	0.0286081	0.0293616	0.0268721	0.026873	0.0254492	0.0267211	3.25655e-05	3.49161e-05
1000	0.1	0.9	0.2	0.3	MCAR	0.832536	237	-0.000504928	-0.000269538	-0.000487502	-0.000457433	0.00220921	-0.000746051	-0.00147529	-0.000514366	0.000600506	0.000626708	0.000636651	0.000659368	0.000604738	0.00060828	0.000575521	0.000601651	0.0189897	0.0198182	0.0201327	0.020851	0.0191235	0.0192355	0.0181996	0.0190259	0.000424834	0.000443371	0.000450405	0.000466477	0.000427828	0.000430334	0.000407158	0.000425644	0.0189869	0.0198102	0.0201285	0.0208456	0.0192412	0.0192404	0.0182502	0.0190233	1.74837e-05	1.91448e-05
100	0.3	0.9	0.2	0.3	MCAR	0.7626	238	-0.000290356	0.000442	-0.000537714	0.00029619	-0.00780843	-0.00307426	-0.00589629	-0.00130101	0.001261	0.00129231	0.0013246	0.00136606	0.00128234	0.00130238	0.00123445	0.00130492	0.0398763	0.0408663	0.0418877	0.0431985	0.0405512	0.0411849	0.0390367	0.0412653	0.000892107	0.000914255	0.000937105	0.000966431	0.000907206	0.000921383	0.000873324	0.000923181	0.0398574	0.0408482	0.0418702	0.0431779	0.0412762	0.0412789	0.0394602	0.0412652	7.43439e-05	7.73475e-05
500	0.3	0.9	0.2	0.3	MCAR	0.838553	239	-0.000148369	-7.72171e-05	0.000211752	0.000105657	0.00153703	-0.000723528	-0.00118657	-0.000200829	0.000545316	0.000569591	0.000575533	0.000596573	0.000544774	0.000557282	0.000539706	0.000543702	0.0172444	0.018012	0.0181999	0.0188653	0.0172273	0.0176228	0.017067	0.0171934	0.00038579	0.000402963	0.000407167	0.000422052	0.000385406	0.000394255	0.000381821	0.000384648	0.0172364	0.0180032	0.0181921	0.0188562	0.0172871	0.0176288	0.0170997	0.0171859	1.33783e-05	1.49452e-05
1000	0.3	0.9	0.2	0.3	MCAR	0.85655	240	-0.000432775	-0.000486109	-0.000610217	-0.000465662	0.00217588	-0.00067573	-0.00113096	-0.000451122	0.000389495	0.000405504	0.000409853	0.000424216	0.00039123	0.000394469	0.000381769	0.000389464	0.0123169	0.0128232	0.0129607	0.0134149	0.0123718	0.0124742	0.0120726	0.0123159	0.000275552	0.000286878	0.000289955	0.000300116	0.00027678	0.000279072	0.000270087	0.000275531	0.0123184	0.012826	0.0129686	0.0134163	0.0125556	0.0124863	0.0121194	0.012318	6.62022e-06	7.13327e-06
100	0.5	0.9	0.2	0.3	MCAR	0.776283	241	-0.000719057	-0.00021672	-0.00031488	-0.0009332	-0.0099352	-0.00300085	-0.00570628	-0.000616839	0.00113859	0.00119199	0.00122832	0.00127599	0.00110622	0.00117137	0.0011385	0.00113951	0.0360054	0.0376941	0.0388429	0.0403502	0.0349818	0.037042	0.0360026	0.0360343	0.000805508	0.000843288	0.000868988	0.00090271	0.000782609	0.000828699	0.000805446	0.000806155	0.0359946	0.0376759	0.0388247	0.0403408	0.0363485	0.0371449	0.0364342	0.0360216	6.02721e-05	6.83155e-05
500	0.5	0.9	0.2	0.3	MCAR	0.844672	242	-0.000666925	-0.000549406	-0.00080155	-0.000396736	0.000556443	-0.00099385	-0.00155946	-0.000692214	0.000499727	0.000515361	0.000534799	0.000551502	0.000493068	0.000505336	0.000494277	0.000493435	0.0158027	0.0162971	0.0169118	0.01744	0.0155922	0.0159801	0.0156304	0.0156038	0.000353537	0.000364598	0.000378349	0.000390166	0.000348827	0.000357506	0.000349681	0.000349086	0.0158089	0.0162983	0.0169224	0.0174358	0.0155943	0.016003	0.0157002	0.0156113	1.1497e-05	1.22853e-05
1000	0.5	0.9	0.2	0.3	MCAR	0.860877	243	0.000178483	0.000316698	0.000219491	-3.2652e-05	0.00261607	-0.000117366	-0.000242635	0.000213593	0.000349222	0.000366741	0.00037261	0.000383731	0.00034886	0.00035351	0.000347915	0.000348387	0.0110434	0.0115974	0.011783	0.0121346	0.0110319	0.011179	0.011002	0.011017	0.000247061	0.000259455	0.000263607	0.000271475	0.000246805	0.000250094	0.000246136	0.00024647	0.0110393	0.0115959	0.0117791	0.0121286	0.0113325	0.011174	0.0109992	0.0110135	5.42849e-06	6.019e-06
100	0.1	0.7	0.9	0.3	MCAR	0.466756	244	0.00480114	0.010485	0.0176199	0.00308333	0.00355436	0.00295883	0.0033635	0.0034893	0.00322995	0.00305229	0.00283451	0.00356611	0.0031716	0.00270331	0.00269931	0.00271906	0.10214	0.0965218	0.0896351	0.11277	0.100295	0.0854861	0.0853597	0.0859842	0.00228506	0.00215937	0.00200531	0.00252288	0.00224378	0.00191248	0.00190965	0.00192363	0.102202	0.0970417	0.0913065	0.112756	0.100307	0.0854945	0.0853832	0.0886632	0.00046263	0.000377619
500	0.1	0.7	0.9	0.3	MCAR	0.59569	245	-0.0011964	0.00112959	7.84489e-05	-0.00175409	-0.000613617	-0.00195883	-0.00204214	-0.00134247	0.00149565	0.00132799	0.00141884	0.00158635	0.00130468	0.00126608	0.00126927	0.00128026	0.0472965	0.0419946	0.0448677	0.0501647	0.0412577	0.0400369	0.0401378	0.0404853	0.00105811	0.000939498	0.00100377	0.00112228	0.000923012	0.000895701	0.000897958	0.000905733	0.047288	0.0419888	0.0448453	0.0501703	0.0412416	0.0400648	0.0401697	0.0404874	0.000120256	8.08093e-05
1000	0.1	0.7	0.9	0.3	MCAR	0.626242	246	-0.000708289	0.000787501	0.000662122	-0.000876689	0.00103247	-0.00116361	-0.00126558	-0.000469382	0.00105493	0.000913885	0.000963539	0.00113896	0.000915141	0.000885949	0.000893123	0.000896952	0.0333599	0.0288996	0.0304698	0.0360171	0.0289393	0.0280162	0.028243	0.0283641	0.000746323	0.000646538	0.000681666	0.000805769	0.000647426	0.000626774	0.000631849	0.000634558	0.0333507	0.0288959	0.0304617	0.0360097	0.0289432	0.0280263	0.0282573	0.0283538	4.90632e-05	3.54336e-05
100	0.3	0.7	0.9	0.3	MCAR	0.548397	247	0.000288852	0.004851	0.00465352	0.0018219	-0.00154995	0.000256298	0.000692976	0.00233287	0.0022284	0.00192744	0.00205212	0.00235408	0.00180929	0.00178931	0.0017861	0.00177976	0.0704681	0.0609511	0.0648936	0.0744425	0.0572147	0.0565828	0.0564815	0.0562811	0.0015765	0.00136359	0.00145179	0.00166542	0.00128	0.00126586	0.0012636	0.00125911	0.0704335	0.0611135	0.0650279	0.0744276	0.057207	0.0565551	0.0564575	0.0563013	0.000285615	0.00017814
500	0.3	0.7	0.9	0.3	MCAR	0.632201	248	0.00025335	0.00170647	0.00190313	-0.000393981	0.00163094	-0.000291522	-0.000369412	0.000498034	0.000968183	0.000840435	0.000880511	0.00105774	0.000839993	0.000822347	0.000823601	0.000825235	0.0306166	0.0265769	0.0278442	0.0334487	0.0265629	0.0260049	0.0260445	0.0260962	0.000684951	0.000594575	0.000622927	0.00074831	0.000594262	0.000581778	0.000582665	0.000583821	0.0306024	0.0266183	0.0278953	0.0334343	0.0265997	0.0259935	0.0260341	0.0260879	3.95931e-05	3.08841e-05
1000	0.3	0.7	0.9	0.3	MCAR	0.652059	249	-0.000740162	0.000187101	0.000151387	-0.00111794	0.00074097	-0.00142537	-0.00150917	-0.000791685	0.000677444	0.000583441	0.000608612	0.000750951	0.000592121	0.000574665	0.000575374	0.000576852	0.0214227	0.01845	0.019246	0.0237472	0.0187245	0.0181725	0.0181949	0.0182417	0.000479265	0.000412761	0.000430569	0.000531268	0.000418903	0.000406553	0.000407054	0.0004081	0.0214247	0.0184417	0.019237	0.0237616	0.0187298	0.0182192	0.0182483	0.0182497	2.0109e-05	1.54042e-05
100	0.5	0.7	0.9	0.3	MCAR	0.562075	250	0.00012883	0.00432788	0.00246224	0.0007796	-0.00374978	-0.00135841	-0.00070718	0.000712353	0.00209924	0.00186205	0.0019704	0.00220455	0.00171995	0.00175851	0.00175773	0.00173586	0.0663837	0.0588831	0.0623094	0.0697141	0.0543896	0.055609	0.0555842	0.0548928	0.00148513	0.00131733	0.00139398	0.00155963	0.0012168	0.00124408	0.00124352	0.00122805	0.0663506	0.0590126	0.0623269	0.0696836	0.0544915	0.0555978	0.0555609	0.05487	0.000238602	0.000193424
500	0.5	0.7	0.9	0.3	MCAR	0.638318	251	0.00127303	0.00151936	0.00169244	0.00236712	0.0011854	-0.000518776	-0.000438536	0.000327848	0.000848416	0.000750063	0.000785631	0.000921964	0.000742075	0.00073089	0.000728714	0.000732086	0.0268293	0.0237191	0.0248438	0.029155	0.0234665	0.0231128	0.023044	0.0231506	0.000600221	0.00053064	0.000555803	0.000652253	0.000524989	0.000517076	0.000515536	0.000517922	0.026846	0.0237558	0.024889	0.0292364	0.0234847	0.023107	0.0230366	0.0231413	3.23663e-05	2.46661e-05
1000	0.5	0.7	0.9	0.3	MCAR	0.656384	252	0.000129773	0.00066672	0.00066834	0.00025316	0.00137824	-0.00073076	-0.000781676	-3.15152e-05	0.000626237	0.00055718	0.000590133	0.000686486	0.000564186	0.000551763	0.000550641	0.00055337	0.0198034	0.0176196	0.0186617	0.0217086	0.0178411	0.0174483	0.0174128	0.0174991	0.000443038	0.000394183	0.000417496	0.000485661	0.00039914	0.000390351	0.000389557	0.000391487	0.0197939	0.0176234	0.0186643	0.0216992	0.0178854	0.0174549	0.0174216	0.0174904	1.71681e-05	1.38023e-05
100	0.1	0.85	0.9	0.3	MCAR	0.626706	253	0.00156316	0.00728178	0.00516454	0.00194111	-0.00385138	-0.00234439	-0.00284461	-0.00221297	0.00242887	0.00237993	0.00250001	0.00259645	0.00237838	0.00200761	0.00209821	0.00210429	0.0768076	0.0752601	0.0790571	0.0821068	0.075211	0.0634861	0.0663512	0.0665434	0.00171833	0.00168371	0.00176866	0.00183688	0.00168261	0.0014203	0.0014844	0.0014887	0.0767851	0.0755741	0.0791862	0.0820887	0.075272	0.0634977	0.066379	0.068782	0.000291034	0.00030142
500	0.1	0.85	0.9	0.3	MCAR	0.75014	254	0.00161781	0.00504079	0.00541852	0.00120418	0.00309081	0.000633423	0.000650858	0.00151949	0.00106239	0.000928552	0.000967352	0.00117726	0.000948657	0.0008917	0.000897571	0.000906378	0.0335958	0.0293634	0.0305903	0.0372283	0.0299992	0.028198	0.0283837	0.0286622	0.0007516	0.000656914	0.000684363	0.000832867	0.000671137	0.000630843	0.000634996	0.000641227	0.0336179	0.0297784	0.0310515	0.0372292	0.030143	0.0281911	0.028377	0.0286881	5.17122e-05	3.81969e-05
1000	0.1	0.85	0.9	0.3	MCAR	0.779388	255	0.000926269	0.0025045	0.00286365	0.0014912	0.00265304	-0.000116459	-0.000160222	0.000586404	0.00074053	0.000668325	0.000715451	0.000803296	0.000693081	0.000654025	0.00065709	0.00066131	0.0234176	0.0211343	0.0226245	0.0254025	0.0219171	0.0206821	0.020779	0.0209125	0.000523896	0.000472813	0.000506153	0.0005683	0.000490328	0.000462697	0.000464865	0.000467851	0.0234242	0.0212717	0.0227938	0.0254335	0.0220663	0.0206721	0.0207692	0.0209102	2.54932e-05	2.14745e-05
100	0.3	0.85	0.9	0.3	MCAR	0.706045	256	0.000746458	0.00632105	0.00631362	0.00177095	-0.00556291	-0.00162086	-0.00108033	0.000591365	0.00156236	0.00139275	0.00150053	0.00166378	0.00139562	0.00135462	0.0013502	0.0013656	0.049406	0.0440427	0.047451	0.0526135	0.0441332	0.0428367	0.0426971	0.0431842	0.00110531	0.000985316	0.00106157	0.00117706	0.000987343	0.000958338	0.000955214	0.000966111	0.049387	0.0444721	0.0478456	0.052617	0.0444605	0.042846	0.0426894	0.0431666	0.00011587	9.26305e-05
500	0.3	0.85	0.9	0.3	MCAR	0.785621	257	-0.000326789	0.00136235	0.00144858	-0.000410095	0.000799803	-0.00156304	-0.00150488	-0.000747909	0.000677443	0.000589913	0.000617473	0.000738698	0.000605199	0.000578881	0.00057858	0.00057958	0.0214226	0.0186547	0.0195262	0.0233597	0.0191381	0.0183058	0.0182963	0.0183279	0.000479264	0.00041734	0.000436838	0.0005226	0.000428155	0.000409536	0.000409323	0.00041003	0.0214144	0.0186951	0.0195701	0.0233516	0.0191452	0.0183633	0.018349	0.018334	1.9448e-05	1.47563e-05
1000	0.3	0.85	0.9	0.3	MCAR	0.804477	258	-0.000582487	0.000591676	0.000557163	-0.0005504	0.0018281	-0.0011796	-0.00117862	-0.000524121	0.000484634	0.000432291	0.000443103	0.000544149	0.000437391	0.000423903	0.000424509	0.000425639	0.0153255	0.0136703	0.0140122	0.0172075	0.0138315	0.013405	0.0134242	0.0134599	0.000342859	0.000305829	0.000313478	0.000384964	0.000309437	0.000299894	0.000300324	0.000301123	0.0153289	0.0136762	0.0140162	0.0172077	0.0139449	0.0134501	0.0134691	0.0134634	1.08722e-05	8.02606e-06
100	0.5	0.85	0.9	0.3	MCAR	0.720214	259	1.99527e-05	0.00514332	0.00554376	0.000418	-0.00880964	-0.001577	-0.00124028	-0.000146174	0.00146162	0.00127849	0.00134794	0.00161057	0.00127494	0.00123566	0.00123006	0.00124478	0.0462206	0.0404295	0.0426255	0.0509306	0.0403172	0.0390748	0.0388979	0.0393633	0.00103404	0.000904484	0.000953612	0.00113941	0.00090197	0.000874177	0.00087022	0.000880629	0.0461974	0.0407353	0.0429634	0.0509069	0.0412487	0.0390871	0.0388983	0.0393438	0.000105067	7.37167e-05
500	0.5	0.85	0.9	0.3	MCAR	0.791958	260	0.000783077	0.00252212	0.00265006	0.000588352	0.00210231	3.3172e-06	-6.5668e-05	0.000703873	0.000629457	0.000547892	0.000569766	0.000701475	0.000561437	0.000535925	0.000536347	0.000536623	0.0199052	0.0173259	0.0180176	0.0221826	0.0177542	0.0169474	0.0169608	0.0169695	0.000445316	0.000387612	0.000403087	0.000496266	0.000397195	0.000379146	0.000379444	0.00037964	0.0199106	0.0174999	0.0182025	0.0221793	0.0178694	0.016939	0.0169524	0.0169756	1.84265e-05	1.47114e-05
1000	0.5	0.85	0.9	0.3	MCAR	0.808958	261	9.5191e-06	0.00100527	0.0012834	-2.2564e-05	0.00201245	-0.000787898	-0.000822489	-0.00010793	0.000446959	0.000405748	0.000423074	0.0005043	0.000409267	0.000396074	0.000395654	0.000396346	0.0141341	0.0128309	0.0133788	0.0159474	0.0129422	0.012525	0.0125117	0.0125336	0.000316206	0.000287051	0.000299308	0.000356772	0.000289541	0.000280207	0.00027991	0.000280399	0.014127	0.0128638	0.0134335	0.0159394	0.0130913	0.0125435	0.0125325	0.0125278	8.92548e-06	7.0158e-06
100	0.1	0.9	0.9	0.3	MCAR	0.68666	262	-0.0019889	0.00430793	0.000785668	-0.00306333	-0.00742129	-0.00443289	-0.00589261	-0.00347204	0.00198076	0.0018544	0.00202355	0.0022076	0.00184619	0.00163776	0.00176704	0.00170317	0.0626373	0.0586413	0.0639903	0.0698103	0.0583817	0.0517905	0.0558786	0.0538589	0.00140131	0.00131192	0.00143158	0.00156179	0.00130611	0.00115865	0.00125011	0.00120492	0.0626375	0.0587701	0.0639631	0.0698426	0.0588225	0.0519541	0.0561607	0.055989	0.000256609	0.00022379
500	0.1	0.9	0.9	0.3	MCAR	0.804591	263	-0.00172619	0.00211671	0.00239142	-0.00133707	0.000268944	-0.00179748	-0.00182125	-0.00115146	0.000875529	0.00076122	0.000796892	0.000957861	0.000798646	0.000736791	0.00074579	0.000751456	0.0276867	0.0240719	0.0251999	0.0302902	0.0252554	0.0232994	0.0235839	0.0237631	0.000619402	0.000538534	0.00056377	0.000677649	0.00056501	0.00052125	0.000527617	0.000531626	0.0277266	0.0241528	0.0253006	0.0303046	0.0252442	0.023357	0.0236424	0.0237791	3.71122e-05	2.80834e-05
1000	0.1	0.9	0.9	0.3	MCAR	0.832536	264	-0.000377087	0.00137835	0.00182715	-0.000149622	0.00216828	-0.00096406	-0.00117867	-0.000677674	0.00060671	0.000539517	0.00055333	0.000656076	0.000559196	0.000520027	0.000527275	0.000532672	0.0191858	0.017061	0.0174978	0.0207469	0.0176833	0.0164447	0.0166739	0.0168446	0.000429223	0.000381687	0.000391459	0.000464148	0.000395609	0.000367899	0.000373027	0.000376844	0.01918	0.0171081	0.0175843	0.0207371	0.017807	0.0164647	0.0167072	0.0168498	1.65859e-05	1.28955e-05
100	0.3	0.9	0.9	0.3	MCAR	0.7626	265	0.000205832	0.00577552	0.00639295	0.000312381	-0.00664406	-0.00139665	-0.00115395	-8.27562e-05	0.00128973	0.00114	0.00117879	0.00142468	0.00117129	0.00109406	0.00109078	0.00110885	0.0407847	0.0360498	0.0372765	0.0450523	0.0370394	0.0345973	0.0344935	0.0350648	0.00091243	0.000806502	0.000833946	0.0010079	0.00082864	0.000774007	0.000771684	0.000784466	0.0407648	0.0364918	0.0378024	0.0450309	0.0376123	0.0346082	0.0344955	0.0350474	8.37249e-05	5.7614e-05
500	0.3	0.9	0.9	0.3	MCAR	0.838553	266	-0.000939211	0.00149366	0.00172173	-0.00128867	0.000951694	-0.000749871	-0.000802465	-0.000407974	0.00056608	0.000492534	0.000506693	0.00062453	0.000505935	0.000481237	0.000481893	0.000482651	0.017901	0.0155753	0.016023	0.0197494	0.0159991	0.0152181	0.0152388	0.0152628	0.000400479	0.000348448	0.000358465	0.000441831	0.000357929	0.000340456	0.00034092	0.000341457	0.0179167	0.015639	0.0161073	0.0197815	0.0160193	0.0152289	0.0152523	0.0152606	1.53566e-05	1.08197e-05
1000	0.3	0.9	0.9	0.3	MCAR	0.85655	267	0.000123897	0.0014026	0.00147322	0.000118452	0.00269823	-0.000226261	-0.000286137	0.0001145	0.000395848	0.000341829	0.000354545	0.000440652	0.000356653	0.000333624	0.000334979	0.000334739	0.0125178	0.0108096	0.0112117	0.0139346	0.0112784	0.0105501	0.010593	0.0105854	0.000280047	0.000241831	0.000250827	0.000311744	0.000252318	0.000236026	0.000236985	0.000236815	0.0125122	0.0108948	0.0113025	0.0139282	0.0115911	0.0105473	0.0105915	0.0105807	7.21391e-06	5.14612e-06
100	0.5	0.9	0.9	0.3	MCAR	0.776283	268	-0.00107134	0.00452832	0.00479788	-0.0017108	-0.011212	-0.0017619	-0.00145128	-0.000584051	0.00115016	0.0010214	0.00106542	0.00130887	0.0010276	0.000996956	0.000984263	0.000993753	0.0363713	0.0322994	0.0336916	0.04139	0.0324954	0.0315265	0.0311251	0.0314252	0.000813693	0.000722598	0.000753743	0.000925972	0.000726983	0.000705307	0.000696327	0.000703041	0.0363689	0.0325993	0.0340148	0.0414047	0.0343599	0.03156	0.0311434	0.0314149	6.62497e-05	4.77771e-05
500	0.5	0.9	0.9	0.3	MCAR	0.844672	269	-0.000445965	0.00155751	0.0019488	-0.000361072	0.000921764	-0.000624425	-0.000762856	-0.000357794	0.000521378	0.000462482	0.000476158	0.000570494	0.000480128	0.000451207	0.000449821	0.000451897	0.0164874	0.014625	0.0150574	0.0180406	0.015183	0.0142684	0.0142246	0.0142902	0.000368854	0.000327187	0.000336863	0.000403602	0.000339671	0.000319211	0.000318231	0.0003197	0.0164852	0.0147004	0.0151756	0.0180352	0.0152033	0.0142749	0.0142379	0.0142876	1.26034e-05	9.32143e-06
1000	0.5	0.9	0.9	0.3	MCAR	0.860877	270	-0.000264646	0.000890134	0.00117628	-0.000205876	0.00219753	-0.000529082	-0.000580625	-0.000202016	0.00035641	0.000313363	0.000327886	0.00039654	0.000327206	0.000310446	0.000310652	0.000310791	0.0112707	0.00990942	0.0103687	0.0125397	0.0103472	0.00981717	0.00982369	0.00982806	0.000252146	0.000221692	0.000231966	0.000280536	0.000231485	0.000219629	0.000219774	0.000219872	0.0112681	0.00994438	0.01043	0.0125351	0.0105729	0.00982652	0.00983593	0.00982523	6.26335e-06	4.65787e-06
100	0.1	0.7	0.2	0.5	MCAR	0.466756	271	0.00658842	0.0130154	0.0325497	-0.000998889	0.0022204	-0.0168315	-0.00344533	-0.0116664	0.00382794	0.00377505	0.00317393	0.0045559	0.00430148	0.00300155	0.00283854	0.00297834	0.12105	0.119377	0.100369	0.14407	0.136025	0.0949174	0.0897627	0.0941834	0.00270812	0.0026707	0.00224543	0.00322312	0.00304313	0.00212348	0.00200816	0.00210706	0.1219	0.120026	0.105467	0.144002	0.135975	0.0963515	0.0897839	0.122189	0.000593475	0.000519275
500	0.1	0.7	0.2	0.5	MCAR	0.59569	272	-0.0019721	-0.00116287	-0.00108187	-0.00190804	-0.000727247	-0.00583721	-0.00511006	-0.0023838	0.00174736	0.00188557	0.0019298	0.00193456	0.0017973	0.00171225	0.00167251	0.00177875	0.0552565	0.059627	0.0610255	0.0611763	0.0568356	0.0541462	0.0528894	0.0562492	0.00123619	0.00133397	0.00136526	0.00136863	0.00127152	0.00121135	0.00118324	0.0012584	0.055264	0.0596085	0.0610046	0.0611754	0.0568118	0.0544331	0.0531094	0.0562715	0.000162502	0.000154843
1000	0.1	0.7	0.2	0.5	MCAR	0.626242	273	-0.00123459	-0.00135149	-0.0015426	-0.00204727	0.000387015	-0.00303083	-0.0028987	-0.00137387	0.00115436	0.00121686	0.00126297	0.00129918	0.00116945	0.0011713	0.00111657	0.00116121	0.036504	0.0384805	0.0399387	0.0410838	0.0369811	0.0370397	0.0353091	0.0367207	0.000816663	0.00086088	0.000893503	0.00091912	0.000827337	0.000828647	0.00078993	0.00082151	0.0365066	0.038485	0.0399485	0.0411142	0.0369646	0.037145	0.0354103	0.036728	5.6383e-05	6.35525e-05
100	0.3	0.7	0.2	0.5	MCAR	0.548397	274	-0.00250884	-0.00321867	0.00148238	-0.00062381	-0.00553577	-0.0151845	-0.00934683	-0.00425431	0.0026517	0.00282781	0.00263347	0.00291732	0.00270798	0.00250609	0.00236788	0.00273873	0.0838541	0.0894231	0.0832777	0.0922537	0.0856338	0.0792496	0.0748791	0.0866062	0.00187597	0.00200056	0.00186308	0.00206389	0.00191579	0.00177296	0.00167519	0.00193754	0.0838497	0.0894363	0.0832493	0.0922097	0.0857698	0.0806523	0.075423	0.0866673	0.000340124	0.000320207
500	0.3	0.7	0.2	0.5	MCAR	0.632201	275	-0.00166447	-0.00180657	-0.00102065	-0.00266307	-0.000389873	-0.00357124	-0.00334812	-0.00155103	0.00114665	0.00118862	0.00122335	0.00127948	0.00113994	0.00114027	0.0011168	0.00113288	0.0362602	0.0375873	0.0386858	0.0404606	0.0360479	0.0360585	0.0353164	0.0358249	0.000811207	0.000840899	0.000865474	0.000905179	0.00080646	0.000806696	0.000790094	0.00080147	0.0362802	0.0376119	0.0386799	0.0405279	0.036032	0.036217	0.0354572	0.0358406	5.86873e-05	6.40002e-05
1000	0.3	0.7	0.2	0.5	MCAR	0.652059	276	0.000104026	0.000177517	9.39157e-05	0.000603	0.00175738	-0.000487912	-0.000681522	0.000183772	0.000776157	0.000807347	0.000836116	0.000879938	0.00077001	0.000775827	0.000757468	0.000764362	0.0245442	0.0255306	0.0264403	0.0278261	0.0243499	0.0245338	0.0239532	0.0241713	0.0005491	0.000571166	0.000591519	0.000622521	0.000544752	0.000548867	0.000535879	0.000540756	0.0245322	0.0255184	0.0264273	0.0278187	0.0244011	0.0245264	0.023951	0.0241599	2.63158e-05	2.87132e-05
100	0.5	0.7	0.2	0.5	MCAR	0.562075	277	-0.00296961	-0.0034506	-0.00131596	-0.0025692	-0.00789262	-0.0142625	-0.0094385	-0.00389505	0.00250372	0.00258666	0.00243885	0.00271272	0.00242332	0.00229648	0.0022206	0.00247022	0.0791745	0.0817972	0.0771231	0.0857838	0.0766322	0.072621	0.0702215	0.0781153	0.00177128	0.00182996	0.00172539	0.00191914	0.00171441	0.00162467	0.00157099	0.00174759	0.0791906	0.0818291	0.0770958	0.0857794	0.0769995	0.0739726	0.0708182	0.0781734	0.000331738	0.000286039
500	0.5	0.7	0.2	0.5	MCAR	0.638318	278	0.000231454	-0.000307576	-0.000185214	-0.000260064	0.000886149	-0.00187923	-0.00157071	-4.12209e-05	0.00103832	0.00109685	0.00112517	0.00115546	0.00103179	0.00105115	0.00100531	0.00102749	0.0328345	0.0346854	0.035581	0.0365389	0.0326281	0.0332402	0.0317907	0.032492	0.000734569	0.000775978	0.000796013	0.000817444	0.000729952	0.000743644	0.000711218	0.000726906	0.0328189	0.0346695	0.0355637	0.0365216	0.0326239	0.0332766	0.0318136	0.0324757	5.04192e-05	5.23464e-05
1000	0.5	0.7	0.2	0.5	MCAR	0.656384	279	-0.000520802	-0.000550125	-0.000181737	-0.0004049	0.000928726	-0.00125525	-0.0010908	-0.000518504	0.000754178	0.000794871	0.000804641	0.000849776	0.000742282	0.000759107	0.000725971	0.000737112	0.0238492	0.025136	0.025445	0.0268723	0.023473	0.0240051	0.0229572	0.0233095	0.000533551	0.00056234	0.000569252	0.000601183	0.000525135	0.000537039	0.000513596	0.000521478	0.023843	0.0251295	0.0254329	0.0268619	0.0234796	0.0240259	0.0229716	0.0233036	2.70743e-05	3.01268e-05
100	0.1	0.85	0.2	0.5	MCAR	0.626706	280	-0.000840797	0.000533617	0.000184376	-0.00220444	-0.00608711	-0.0405553	-0.0325807	-0.0222515	0.00297685	0.00311425	0.00296642	0.00324542	0.00309707	0.00296598	0.00270408	0.00251917	0.0941361	0.0984814	0.0938063	0.102629	0.097938	0.0937927	0.0855104	0.0796633	0.002106	0.00220321	0.00209862	0.002296	0.00219106	0.00209832	0.00191303	0.00178222	0.0944714	0.0984335	0.0937596	0.102601	0.0980781	0.102142	0.091467	0.105595	0.000537742	0.000517077
500	0.1	0.85	0.2	0.5	MCAR	0.75014	281	0.000278045	0.00131468	0.000569449	-0.000232222	0.00233652	-0.00322137	-0.00507702	-0.000180013	0.00125072	0.0013245	0.00134397	0.00142357	0.00126247	0.00127842	0.00116261	0.00127096	0.0395513	0.0418844	0.0425002	0.0450174	0.0399227	0.0404271	0.0367648	0.0401912	0.000884837	0.000937032	0.000950808	0.00100712	0.000893145	0.000904429	0.000822498	0.000899152	0.0395325	0.0418841	0.0424827	0.0449954	0.0399711	0.040535	0.0370955	0.0401715	7.49409e-05	8.16966e-05
1000	0.1	0.85	0.2	0.5	MCAR	0.779388	282	-0.00132512	-0.000577889	-0.000531976	-0.00186542	0.00157281	-0.00246259	-0.00405393	-0.00107889	0.000864336	0.000914213	0.000940081	0.000950813	0.000867907	0.00087705	0.000817392	0.00086408	0.0273327	0.02891	0.029728	0.0300673	0.0274456	0.0277347	0.0258482	0.0273246	0.000611484	0.00064677	0.00066507	0.000672663	0.00061401	0.000620478	0.000578273	0.000611302	0.0273512	0.0289013	0.0297179	0.0301101	0.0274769	0.02783	0.0261514	0.0273322	3.32767e-05	3.88728e-05
100	0.3	0.85	0.2	0.5	MCAR	0.706045	283	-0.000221076	0.00159852	-0.000582249	0.00153762	-0.00679463	-0.013152	-0.0145682	-0.00296743	0.00193967	0.00205173	0.00216686	0.00212823	0.00198205	0.00205107	0.00189307	0.00204863	0.0613378	0.0648815	0.0685221	0.0673004	0.0626779	0.0648605	0.0598642	0.0647832	0.00137224	0.00145152	0.00153297	0.00150564	0.00140222	0.00145105	0.00133927	0.00144932	0.0613075	0.0648687	0.0684903	0.0672843	0.0630139	0.0661487	0.0615822	0.0648188	0.000188484	0.000218124
500	0.3	0.85	0.2	0.5	MCAR	0.785621	284	-0.000464789	-0.000492497	-0.000552653	0.000217562	0.00126352	-0.00164632	-0.00278599	-0.00052311	0.000813746	0.000853296	0.000871125	0.0009124	0.000808181	0.000830841	0.000791158	0.000805757	0.0257329	0.0269836	0.0275474	0.0288526	0.0255569	0.0262735	0.0250186	0.0254803	0.000575694	0.000603673	0.000616286	0.000645487	0.000571756	0.000587787	0.000559713	0.000570042	0.0257243	0.0269746	0.0275391	0.028839	0.0255754	0.0263119	0.0251608	0.0254729	2.79243e-05	3.15255e-05
1000	0.3	0.85	0.2	0.5	MCAR	0.804477	285	-0.00025932	-0.000292873	-0.000303642	-9.25e-05	0.00220008	-0.000950503	-0.00147934	-0.000293908	0.000579167	0.000603875	0.000621425	0.000653018	0.000579611	0.000588558	0.000572276	0.000576053	0.0183149	0.0190962	0.0196512	0.0206502	0.0183289	0.0186118	0.018097	0.0182164	0.000409738	0.000427218	0.000439634	0.000461984	0.000410052	0.000416382	0.000404863	0.000407535	0.0183075	0.0190889	0.0196437	0.0206401	0.0184514	0.0186268	0.0181483	0.0182097	1.51751e-05	1.74812e-05
100	0.5	0.85	0.2	0.5	MCAR	0.720214	286	0.000130366	0.00113824	0.0005824	0.0009396	-0.00850121	-0.0097871	-0.0113505	-0.00118063	0.00170224	0.00179217	0.00185748	0.00184867	0.00169998	0.00179898	0.00168264	0.00175506	0.0538297	0.0566734	0.0587386	0.0584599	0.053758	0.0568888	0.0532097	0.0555	0.00120427	0.00126789	0.00131409	0.00130786	0.00120267	0.00127271	0.0011904	0.00124164	0.0538029	0.0566565	0.0587122	0.0584382	0.0543995	0.0576965	0.0543808	0.0554848	0.000167392	0.00017154
500	0.5	0.85	0.2	0.5	MCAR	0.791958	287	0.000699995	0.000881157	0.00120457	0.000507504	0.00205514	-0.000317894	-0.0014873	0.000824136	0.000750559	0.000790432	0.000789226	0.000827571	0.000746867	0.000770824	0.000741622	0.00074606	0.0237348	0.0249957	0.0249575	0.0261701	0.023618	0.0243756	0.0234521	0.0235925	0.000530991	0.000559199	0.000558346	0.000585474	0.000528379	0.000545327	0.000524668	0.000527808	0.0237332	0.0249987	0.0249741	0.0261619	0.0236955	0.0243655	0.0234875	0.0235951	2.34119e-05	2.62641e-05
1000	0.5	0.85	0.2	0.5	MCAR	0.808958	288	0.000137932	0.000542342	0.000530639	9.92e-05	0.0024527	-0.000143597	-0.000989177	0.000155255	0.00053913	0.00054595	0.000556051	0.000600313	0.000531755	0.000550809	0.000536903	0.000529098	0.0170488	0.0172645	0.0175839	0.0189836	0.0168156	0.0174181	0.0169784	0.0167316	0.000381414	0.000386238	0.000393384	0.000424698	0.000376196	0.000389676	0.000379838	0.000374316	0.0170408	0.0172644	0.0175831	0.0189743	0.0169852	0.01741	0.0169987	0.0167239	1.33113e-05	1.3166e-05
100	0.1	0.9	0.2	0.5	MCAR	0.68666	289	-0.00378411	-0.00104993	-0.00264003	-0.00611889	-0.0101443	-0.0411104	-0.038704	-0.0203267	0.00258126	0.00263013	0.00263847	0.00287362	0.00275325	0.00280851	0.0025619	0.00215703	0.0816265	0.0831721	0.0834356	0.0908717	0.0870655	0.0888128	0.0810144	0.0682113	0.00182614	0.00186071	0.00186661	0.00203297	0.00194782	0.00198691	0.00181244	0.00152601	0.0819601	0.0831371	0.0834357	0.0910321	0.0876112	0.0978258	0.0897484	0.0906927	0.000521458	0.00047677
500	0.1	0.9	0.2	0.5	MCAR	0.804591	290	-0.000216655	0.000267524	-0.000357822	-0.000777156	0.00157402	-0.00228969	-0.00546055	-0.000890302	0.00100446	0.0010729	0.0010754	0.00115354	0.00102917	0.00105116	0.000948983	0.00102803	0.0317637	0.0339282	0.0340072	0.0364782	0.0325451	0.0332407	0.0300095	0.032509	0.000710614	0.000759036	0.000760804	0.000816086	0.000728095	0.000743657	0.000671368	0.000727288	0.0317486	0.0339123	0.033992	0.0364683	0.0325669	0.0333029	0.0304875	0.032505	4.60028e-05	5.05598e-05
1000	0.1	0.9	0.2	0.5	MCAR	0.832536	291	0.000458212	0.000526911	0.000904427	0.000488422	0.00291737	-0.000356755	-0.00214894	0.000174114	0.000708982	0.000761254	0.000769034	0.000821768	0.000719564	0.000730824	0.000666209	0.000717704	0.02242	0.024073	0.024319	0.0259866	0.0227546	0.0231107	0.0210674	0.0226958	0.000501577	0.000538557	0.000544061	0.000581369	0.000509063	0.000517029	0.000471317	0.000507747	0.0224134	0.0240667	0.0243236	0.0259782	0.0229296	0.0231019	0.0211662	0.0226851	2.33356e-05	2.52506e-05
100	0.3	0.9	0.2	0.5	MCAR	0.7626	292	-0.00255095	-0.00172519	-0.001323	-0.00231048	-0.00996034	-0.0116502	-0.015931	-0.00529205	0.0015299	0.00166819	0.00170305	0.00172895	0.00158524	0.00170702	0.00153397	0.00164958	0.0483798	0.0527529	0.0538552	0.0546742	0.0501296	0.0539807	0.0485083	0.0521644	0.00108235	0.00118018	0.00120484	0.00122316	0.00112149	0.00120765	0.00108522	0.00116702	0.0484228	0.0527548	0.0538445	0.0546957	0.0510849	0.0551972	0.0510343	0.0524062	0.000119335	0.000157385
500	0.3	0.9	0.2	0.5	MCAR	0.838553	293	-0.000356733	0.000392672	0.000647726	-0.000920514	0.00140464	-0.00115153	-0.00286217	-0.000305079	0.000658109	0.000672936	0.000686385	0.000728808	0.000656732	0.000673444	0.000637299	0.000654667	0.0208112	0.0212801	0.0217054	0.0230469	0.0207677	0.0212962	0.0201532	0.0207024	0.000465586	0.000476075	0.00048559	0.000515603	0.000464612	0.000476435	0.000450864	0.000463151	0.0208039	0.0212731	0.0217042	0.0230538	0.0208048	0.0213166	0.0203454	0.0206943	1.92496e-05	2.04523e-05
1000	0.3	0.9	0.2	0.5	MCAR	0.85655	294	-0.000181874	0.000153328	-0.000197137	-0.000269262	0.00237583	-0.000528163	-0.00125748	-0.000212561	0.000459707	0.000484291	0.000497627	0.000503976	0.000457689	0.000470195	0.000446383	0.000455184	0.0145372	0.0153146	0.0157364	0.0159371	0.0144734	0.0148689	0.0141159	0.0143942	0.000325225	0.000342617	0.000352052	0.000356543	0.000323797	0.000332644	0.000315798	0.000322025	0.0145311	0.0153077	0.0157297	0.0159314	0.0146599	0.0148708	0.0141647	0.0143885	1.06958e-05	1.16278e-05
100	0.5	0.9	0.2	0.5	MCAR	0.776283	295	0.000425977	0.00149128	0.0008398	-0.0013856	-0.00957283	-0.00692512	-0.0112692	-0.00101882	0.00136565	0.00142752	0.00149329	0.0015453	0.00134913	0.00149212	0.00139661	0.00139355	0.0431855	0.045142	0.047222	0.0488668	0.0426632	0.0471848	0.0441648	0.0440678	0.000966141	0.00100991	0.00105644	0.00109324	0.000954455	0.00105561	0.000988049	0.000985878	0.043166	0.0451441	0.0472058	0.048862	0.0437031	0.047667	0.0455585	0.0440575	9.3111e-05	9.90197e-05
500	0.5	0.9	0.2	0.5	MCAR	0.844672	296	0.000579833	0.000990773	0.000688842	0.000590688	0.00178644	-0.000337822	-0.00167663	0.000580516	0.000611059	0.000634532	0.000650585	0.000680179	0.000608245	0.00063584	0.000603292	0.000608432	0.0193234	0.0200657	0.0205733	0.0215091	0.0192344	0.020107	0.0190778	0.0192403	0.0004323	0.000448906	0.000460263	0.0004812	0.000430309	0.000449832	0.000426806	0.000430441	0.0193224	0.0200801	0.0205745	0.0215065	0.0193076	0.0200998	0.0191418	0.0192394	1.54587e-05	1.62971e-05
1000	0.5	0.9	0.2	0.5	MCAR	0.860877	297	-0.000633075	-0.000431128	-9.8702e-05	-0.000241456	0.00186588	-0.00099215	-0.00155627	-0.000456825	0.000428825	0.00045174	0.000460761	0.000483585	0.000427508	0.000440064	0.000423305	0.000427124	0.0135606	0.0142853	0.0145705	0.0152923	0.013519	0.0139161	0.0133861	0.0135068	0.000303376	0.000319588	0.00032597	0.000342117	0.000302445	0.000311328	0.000299472	0.000302173	0.0135686	0.0142846	0.0145636	0.0152865	0.0136405	0.0139444	0.0134696	0.0135078	8.47377e-06	9.41595e-06
100	0.1	0.7	0.9	0.5	MCAR	0.466756	298	0.0108863	0.015746	0.0325801	0.00154444	-0.00336273	-0.00365939	-0.00236167	-0.000934983	0.00375373	0.00369725	0.00322507	0.00457091	0.00418211	0.00285637	0.00284037	0.00233152	0.118703	0.116917	0.101986	0.144545	0.13225	0.0903263	0.0898203	0.0737292	0.00265561	0.00261566	0.00228161	0.00323374	0.00295868	0.00202077	0.00200945	0.00164946	0.119558	0.117915	0.107015	0.144481	0.132227	0.0903552	0.0898064	0.0942808	0.000544935	0.000506717
500	0.1	0.7	0.9	0.5	MCAR	0.59569	299	-0.000504612	0.00539983	0.00415661	0.000315556	0.00242006	-0.0010256	-0.00115141	0.000692549	0.00175896	0.00143047	0.0015539	0.00193562	0.00144268	0.00131248	0.00132613	0.00135113	0.0556233	0.0452353	0.0491387	0.0612097	0.0456214	0.0415043	0.0419359	0.0427264	0.0012444	0.001012	0.00109932	0.00136937	0.00102064	0.000928529	0.000938183	0.000955869	0.0555978	0.045534	0.0492897	0.0611799	0.0456628	0.0414962	0.0419307	0.0427106	0.000151902	0.000100359
1000	0.1	0.7	0.9	0.5	MCAR	0.626242	300	-0.000287687	0.00200765	0.00200739	-0.00163548	0.00109218	-0.00219827	-0.00205792	-0.000604941	0.00131913	0.00102797	0.00107598	0.00143013	0.0010234	0.000952891	0.000962081	0.000972294	0.0417144	0.0325074	0.0340256	0.0452247	0.0323627	0.0301331	0.0304237	0.0307466	0.000933229	0.000727251	0.000761216	0.00101176	0.000724015	0.000674133	0.000680634	0.000687859	0.0416945	0.0325531	0.0340677	0.0452317	0.032365	0.0301981	0.030478	0.0307372	7.85151e-05	4.79349e-05
100	0.3	0.7	0.9	0.5	MCAR	0.548397	301	-0.00190008	0.00639176	0.00415938	-0.00319714	-0.00295165	-0.00517429	-0.00425771	-0.00135971	0.00261957	0.00233765	0.00236703	0.00280208	0.00208211	0.00197231	0.00197475	0.00198126	0.082838	0.073923	0.074852	0.0886096	0.065842	0.0623699	0.0624471	0.0626529	0.00185324	0.00165379	0.00167458	0.00198236	0.00147301	0.00139533	0.00139706	0.00140166	0.0828184	0.074162	0.0749301	0.0886229	0.0658752	0.0625531	0.0625609	0.0626363	0.000335511	0.000286849
500	0.3	0.7	0.9	0.5	MCAR	0.632201	302	-0.00113673	0.00257354	0.00303763	-0.00107909	0.00064375	-0.001846	-0.001816	-0.000520888	0.00111366	0.000903609	0.000934714	0.00126528	0.000892889	0.00086175	0.0008585	0.000873785	0.0352169	0.0285746	0.0295582	0.0400118	0.0282356	0.0272509	0.0271482	0.0276315	0.000787868	0.000639268	0.000661273	0.000895139	0.000631684	0.000609654	0.000607355	0.000618168	0.0352176	0.0286761	0.0296992	0.0400063	0.0282289	0.0272998	0.0271953	0.0276226	5.45957e-05	3.63908e-05
1000	0.3	0.7	0.9	0.5	MCAR	0.652059	303	0.00164605	0.00303962	0.00308999	0.00151276	0.00268962	-8.60355e-05	-0.0001691	0.00110361	0.000756567	0.000590413	0.00062515	0.000850552	0.000604975	0.000571811	0.000572693	0.000577407	0.0239248	0.0186705	0.019769	0.0268968	0.019131	0.0180823	0.0181101	0.0182592	0.000535242	0.000417694	0.000442269	0.000601732	0.000427996	0.000404534	0.000405158	0.000408493	0.0239694	0.0189071	0.0199993	0.0269259	0.0193096	0.0180734	0.0181019	0.0182834	2.41377e-05	1.58977e-05
100	0.5	0.7	0.9	0.5	MCAR	0.562075	304	-0.00698624	0.0018582	-0.00050412	-0.0055992	-0.00884149	-0.00889583	-0.007441	-0.00489402	0.0024407	0.0021031	0.002189	0.00263793	0.00190727	0.00179078	0.00178972	0.00180897	0.0771816	0.0665058	0.0692223	0.0834188	0.0603131	0.0566294	0.0565959	0.0572045	0.0017267	0.00148786	0.00154863	0.00186623	0.00134932	0.00126691	0.00126616	0.00127977	0.0774587	0.0664986	0.0691895	0.0835649	0.0609279	0.0572959	0.0570549	0.057385	0.000313171	0.000246707
500	0.5	0.7	0.9	0.5	MCAR	0.638318	305	0.000950316	0.00246938	0.00329186	0.00122171	0.000892867	-0.00106303	-0.00126547	8.3747e-05	0.00101042	0.000824013	0.000846456	0.00113433	0.000807051	0.000783554	0.000783117	0.000789729	0.0319524	0.0260576	0.0267673	0.0358708	0.0255212	0.0247781	0.0247643	0.0249734	0.000714835	0.000582957	0.000598834	0.000802497	0.000570956	0.000554333	0.000554024	0.000558702	0.0319506	0.0261614	0.0269557	0.0358737	0.025524	0.0247886	0.0247843	0.0249611	4.32675e-05	2.92597e-05
1000	0.5	0.7	0.9	0.5	MCAR	0.656384	306	-0.000625148	0.00122227	0.00166917	-0.00069026	0.000817408	-0.0015313	-0.00163513	-0.00032633	0.000741088	0.000585198	0.000609352	0.000848535	0.000601745	0.000576829	0.000579377	0.000580651	0.0234353	0.0185056	0.0192694	0.026833	0.0190289	0.0182409	0.0183215	0.0183618	0.00052429	0.000414004	0.000431093	0.000600305	0.000425711	0.000408084	0.000409886	0.000410788	0.0234319	0.0185367	0.019332	0.0268285	0.0190369	0.018296	0.0183852	0.0183555	2.51051e-05	1.54493e-05
100	0.1	0.85	0.9	0.5	MCAR	0.626706	307	-0.00234705	0.00605892	0.00312951	-0.0025	-0.00584298	-0.013915	-0.0207859	-0.00845425	0.00288455	0.0028347	0.00281551	0.00317948	0.00277026	0.00207309	0.0023879	0.00172643	0.0912175	0.0896412	0.0890343	0.100544	0.0876034	0.0655568	0.0755121	0.0545946	0.00204071	0.00200544	0.00199186	0.00224936	0.00195985	0.00146663	0.00168935	0.00122138	0.0915688	0.089801	0.0890447	0.100525	0.0877543	0.0669853	0.0782843	0.0720862	0.000481118	0.000438514
500	0.1	0.85	0.9	0.5	MCAR	0.75014	308	0.00103178	0.0086339	0.00931852	0.00152044	0.00383534	-0.00102112	-0.000651044	0.00121489	0.0012716	0.00102644	0.00105502	0.00137923	0.00107256	0.000949543	0.000957832	0.000972471	0.0402114	0.0324588	0.0333626	0.0436152	0.0339172	0.0300272	0.0302893	0.0307522	0.000899604	0.000726164	0.000746383	0.000975753	0.000758792	0.000671765	0.000677628	0.000687985	0.0402045	0.0335718	0.0346235	0.0436199	0.0341165	0.0300295	0.0302812	0.0307608	7.42744e-05	4.65625e-05
1000	0.1	0.85	0.9	0.5	MCAR	0.779388	309	0.000652753	0.0063835	0.00736837	0.000177878	0.00458387	0.000423675	0.000376167	0.0016485	0.000917583	0.000742284	0.00076114	0.00100951	0.000768253	0.000679906	0.000697073	0.000709382	0.0290165	0.0234731	0.0240694	0.0319234	0.0242943	0.0215005	0.0220434	0.0224326	0.000649154	0.000525137	0.000538476	0.000714186	0.000543508	0.000481007	0.000493152	0.00050186	0.0290094	0.0243143	0.0251604	0.0319079	0.024711	0.0214939	0.0220356	0.0224819	3.77128e-05	2.63974e-05
100	0.3	0.85	0.9	0.5	MCAR	0.706045	310	-0.000669152	0.0113231	0.0115221	0.000125714	-0.00557452	-0.0054794	-0.00397414	-0.00110988	0.00188698	0.0015773	0.0017092	0.0021039	0.00166019	0.00143912	0.00142973	0.00146981	0.0596715	0.0498785	0.0540497	0.0665312	0.0524999	0.045509	0.0452122	0.0464796	0.00133496	0.00111587	0.00120919	0.00148843	0.00117452	0.00101812	0.00101148	0.00103984	0.0596454	0.0511232	0.0552377	0.0664981	0.0527689	0.0458151	0.045364	0.0464696	0.000164484	0.000120731
500	0.3	0.85	0.9	0.5	MCAR	0.785621	311	-0.000541999	0.00406453	0.00481283	-0.000854438	0.00187564	-0.00137316	-0.00119886	0.0001508	0.000830887	0.000648451	0.00067721	0.000933391	0.000669639	0.000616816	0.000613749	0.00061855	0.026275	0.0205058	0.0214153	0.0295164	0.0211758	0.0195054	0.0194085	0.0195603	0.00058782	0.000458754	0.000479099	0.000660337	0.000473743	0.000436373	0.000434203	0.000437599	0.0262674	0.0208947	0.021939	0.029514	0.0212482	0.019544	0.0194358	0.0195511	2.94548e-05	1.80504e-05
1000	0.3	0.85	0.9	0.5	MCAR	0.804477	312	-0.000473575	0.00205161	0.00242828	-0.0006256	0.00191299	-0.00165185	-0.00156901	-0.000477248	0.000586009	0.000465311	0.000472015	0.000639479	0.0004852	0.000453439	0.000452387	0.00045283	0.0185312	0.0147144	0.0149264	0.0202221	0.0153434	0.014339	0.0143057	0.0143197	0.000414578	0.000329189	0.000333932	0.000452406	0.00034326	0.00032079	0.000320046	0.000320359	0.018528	0.0148495	0.0151153	0.0202217	0.0154546	0.0144267	0.0143844	0.0143205	1.5691e-05	9.70689e-06
100	0.5	0.85	0.9	0.5	MCAR	0.720214	313	-0.000465667	0.0118684	0.0126934	-0.0013368	-0.00736142	-0.00400094	-0.0024429	0.00021422	0.00174088	0.00141496	0.00146878	0.00199179	0.00142759	0.00131705	0.00129106	0.00132205	0.0550513	0.0447449	0.0464468	0.062986	0.0451443	0.0416488	0.040827	0.041807	0.0012316	0.00100103	0.0010391	0.00140911	0.00100996	0.00093176	0.000913376	0.000935301	0.0550257	0.0462706	0.0481277	0.0629687	0.0457183	0.0418198	0.0408796	0.0417866	0.000130667	9.19663e-05
500	0.5	0.85	0.9	0.5	MCAR	0.791958	314	0.000743849	0.00419513	0.00502598	0.000497328	0.00190113	-0.000844841	-0.000825735	0.00046371	0.000762219	0.000591253	0.000619213	0.000840934	0.000631757	0.000572297	0.000570095	0.000568496	0.0241035	0.0186971	0.0195812	0.0265927	0.0199779	0.0180976	0.018028	0.0179774	0.00053924	0.000418288	0.000438069	0.000594928	0.000446943	0.000404878	0.00040332	0.000402188	0.0241029	0.0191528	0.0202065	0.026584	0.0200582	0.0181083	0.0180379	0.0179744	2.54341e-05	1.58346e-05
1000	0.5	0.85	0.9	0.5	MCAR	0.808958	315	0.000186911	0.00213695	0.00275232	2.316e-05	0.001937	-0.00119976	-0.00123345	-0.000124964	0.000530527	0.000413294	0.000430568	0.000586187	0.000433211	0.000403216	0.000401819	0.00040355	0.0167767	0.0130695	0.0136158	0.0185369	0.0136993	0.0127508	0.0127066	0.0127614	0.000375327	0.000292389	0.00030461	0.000414704	0.000306479	0.000285259	0.000284271	0.000285496	0.0167694	0.0132366	0.0138845	0.0185276	0.0138288	0.0128008	0.01276	0.0127556	1.26009e-05	7.79605e-06
100	0.1	0.9	0.9	0.5	MCAR	0.68666	316	0.000225014	0.00833437	0.00615513	-0.000585556	-0.00485152	-0.0114551	-0.0197539	-0.00524624	0.00230668	0.00225159	0.00235456	0.00240754	0.00220081	0.0017366	0.00221348	0.00150505	0.0729436	0.0712017	0.0744579	0.076133	0.0695959	0.0549162	0.0699963	0.0475938	0.00163188	0.00159291	0.00166576	0.00170324	0.00155699	0.00122858	0.00156595	0.00106476	0.0734605	0.0716524	0.0746747	0.0760972	0.06973	0.0560713	0.0726966	0.0603522	0.000493328	0.000397857
500	0.1	0.9	0.9	0.5	MCAR	0.804591	317	0.000163738	0.00704364	0.00732887	0.000636933	0.00195914	-0.00122793	-0.00146359	-0.000287755	0.00103875	0.000828031	0.000852096	0.00116477	0.000937619	0.000760006	0.000779245	0.00080825	0.0328482	0.0261846	0.0269456	0.0368332	0.0296501	0.0240335	0.0246419	0.0255591	0.000734876	0.000585799	0.000602824	0.000824028	0.000663328	0.000537674	0.000551285	0.000571805	0.0328322	0.0271028	0.0279115	0.0368203	0.0297	0.0240528	0.024673	0.0255479	5.51133e-05	2.9527e-05
1000	0.1	0.9	0.9	0.5	MCAR	0.832536	318	-0.000555144	0.00430975	0.00476899	-0.000170611	0.00250462	-0.00127296	-0.00142923	-0.000418177	0.000710993	0.000561317	0.00057535	0.000799989	0.000615305	0.000522359	0.000533504	0.000542145	0.0224836	0.0177504	0.0181941	0.0252979	0.0194577	0.0165185	0.0168709	0.0171441	0.000503	0.00039711	0.000407037	0.000565961	0.000435304	0.000369549	0.000377433	0.000383546	0.0224792	0.0182575	0.0188	0.0252858	0.0196086	0.0165592	0.0169229	0.0171407	2.46887e-05	1.44094e-05
100	0.3	0.9	0.9	0.5	MCAR	0.7626	319	-0.000190404	0.0115444	0.01189	-0.000572381	-0.00590661	-0.00489187	-0.00335274	-0.000280247	0.00149746	0.00123204	0.00130102	0.00172041	0.00135728	0.00115043	0.00112785	0.00119893	0.0473539	0.0389605	0.041142	0.0544041	0.0429209	0.0363797	0.0356657	0.0379134	0.00105939	0.000871619	0.000920423	0.00121712	0.00096022	0.000813883	0.000797908	0.000848193	0.0473306	0.0406162	0.0428058	0.0543799	0.0433041	0.0366891	0.0358052	0.0378955	0.000134384	7.43605e-05
500	0.3	0.9	0.9	0.5	MCAR	0.838553	320	-0.000349828	0.00395169	0.00431404	-0.000885371	0.000987448	-0.000835664	-0.001032	-0.000207636	0.000664387	0.000531316	0.000556948	0.000755222	0.000568795	0.000517861	0.000516758	0.000522912	0.0210098	0.0168017	0.0176123	0.0238822	0.0179869	0.0163762	0.0163413	0.0165359	0.000470028	0.000375885	0.000394019	0.00053429	0.0004024	0.000366366	0.000365586	0.000369939	0.0210022	0.017252	0.0181244	0.0238867	0.018005	0.0163893	0.0163657	0.016529	2.08862e-05	1.26513e-05
1000	0.3	0.9	0.9	0.5	MCAR	0.85655	321	-0.00029585	0.0024413	0.00303507	-4.77476e-05	0.00232263	-0.00074615	-0.000919366	-0.000182178	0.000462074	0.000387286	0.00039365	0.000530064	0.000403158	0.000369557	0.000369926	0.000372811	0.0146121	0.0122471	0.0124483	0.0167621	0.012749	0.0116864	0.0116981	0.0117893	0.000326899	0.00027399	0.000278492	0.000375	0.000285218	0.000261447	0.000261708	0.000263749	0.0146078	0.012482	0.0128069	0.0167538	0.0129525	0.0117044	0.0117283	0.0117848	9.82801e-06	6.91733e-06
100	0.5	0.9	0.9	0.5	MCAR	0.776283	322	0.000726081	0.011282	0.0124196	0.0005996	-0.00945853	-0.00258248	-0.00196964	0.000329406	0.00137183	0.00114407	0.00116407	0.00151933	0.00123124	0.0010854	0.00107536	0.00110601	0.0433809	0.0361788	0.036811	0.0480453	0.0389351	0.0343234	0.0340058	0.0349752	0.000970513	0.000809387	0.00082353	0.00107486	0.000871051	0.000767878	0.000760773	0.000782461	0.0433653	0.0378798	0.0388322	0.048025	0.0400486	0.0344033	0.0340458	0.0349593	9.28391e-05	5.42327e-05
500	0.5	0.9	0.9	0.5	MCAR	0.844672	323	7.83286e-05	0.00388059	0.00428374	2.9888e-05	0.000864269	-0.000617266	-0.000881602	-8.87779e-07	0.000605486	0.000492193	0.000516391	0.000672676	0.000513962	0.000476837	0.00047103	0.000477279	0.0191472	0.0155645	0.0163297	0.0212719	0.0162529	0.0150789	0.0148953	0.0150929	0.000428358	0.000348207	0.000365326	0.000475892	0.000363608	0.000337344	0.000333235	0.000337656	0.0191377	0.0160334	0.0168743	0.0212613	0.0162677	0.015084	0.0149139	0.0150853	1.69083e-05	1.10298e-05
1000	0.5	0.9	0.9	0.5	MCAR	0.860877	324	5.10385e-05	0.00207671	0.00263615	-0.000270452	0.00222521	-0.00068045	-0.000774615	-8.45478e-05	0.000423021	0.000331542	0.000345699	0.00046896	0.000356199	0.000324101	0.000322261	0.000323129	0.0133771	0.0104843	0.010932	0.0148298	0.011264	0.010249	0.0101908	0.0102182	0.000299271	0.000234553	0.000244569	0.000331771	0.000251997	0.000229289	0.000227987	0.000228601	0.0133705	0.0106828	0.01124	0.0148249	0.0114762	0.0102664	0.0102151	0.0102135	8.31243e-06	5.37231e-06
100	0.1	0.7	0.2	0.1	MAR	0.466756	325	-0.0102323	-0.00724791	0.00111794	-0.00973778	-0.0138019	-0.0144224	-0.007444	-0.00848253	0.00325201	0.0032625	0.00284724	0.00347379	0.00332187	0.0029612	0.00287371	0.00335613	0.102838	0.103169	0.0900375	0.109851	0.105047	0.0936414	0.0908746	0.10613	0.00230067	0.00230809	0.00201431	0.00245757	0.00235009	0.00209493	0.00203304	0.00237433	0.103294	0.103372	0.0899994	0.110227	0.105898	0.0946992	0.0911337	0.109049	0.000470528	0.000397231
500	0.1	0.7	0.2	0.1	MAR	0.59569	326	-0.00966131	-0.00171062	-0.00273682	-0.0103448	9.20805e-05	-0.00422012	-0.00187484	-0.000671423	0.0014342	0.00144872	0.00154034	0.00152241	0.00143964	0.00142426	0.00136789	0.00142426	0.0453534	0.0458127	0.0487098	0.0481429	0.0455254	0.0450389	0.0432565	0.0450391	0.00101464	0.00102492	0.00108973	0.00107705	0.00101849	0.0010076	0.000967728	0.00100761	0.0463489	0.0458217	0.0487623	0.0492182	0.0455027	0.0452138	0.0432755	0.0450216	9.3017e-05	8.99159e-05
1000	0.1	0.7	0.2	0.1	MAR	0.626242	327	-0.00866856	-0.000921633	-0.00159396	-0.00862656	0.00172353	-0.0016665	-0.000870793	6.82581e-05	0.00102772	0.00105225	0.00109861	0.00110521	0.00103461	0.00102353	0.000986454	0.00102384	0.0324995	0.0332752	0.0347411	0.0349497	0.0327173	0.0323668	0.0311944	0.0323766	0.000727075	0.000744429	0.000777224	0.00078189	0.000731947	0.000724106	0.000697877	0.000724326	0.03362	0.0332713	0.0347603	0.0359816	0.0327463	0.0323935	0.031191	0.0323605	5.13023e-05	4.80612e-05
100	0.3	0.7	0.2	0.1	MAR	0.548397	328	-0.00511472	-0.00142895	-0.00190714	-0.00476524	-0.00476901	-0.00390507	-0.00223262	-0.000942794	0.00206429	0.00204389	0.00208739	0.00208487	0.00201897	0.00200855	0.00199536	0.00204005	0.0652786	0.0646336	0.066009	0.0659292	0.0638455	0.063516	0.0630988	0.0645119	0.0014604	0.00144597	0.00147675	0.00147496	0.00142834	0.00142097	0.00141164	0.00144325	0.0654461	0.0646171	0.0660036	0.0660683	0.0639915	0.0636042	0.0631068	0.0644866	0.000234196	0.000196997
500	0.3	0.7	0.2	0.1	MAR	0.632201	329	-0.003772	0.000350463	0.000333587	-0.00304143	0.0015758	-0.000186868	0.000354007	0.000463502	0.000879518	0.000893599	0.000919937	0.000937286	0.000880568	0.000881458	0.000861962	0.000874208	0.0278128	0.0282581	0.029091	0.0296396	0.027846	0.0278742	0.0272576	0.0276449	0.000622225	0.000632186	0.00065082	0.000663093	0.000622967	0.000623597	0.000609804	0.000618468	0.0280536	0.0282461	0.0290783	0.0297805	0.0278767	0.0278609	0.0272463	0.0276349	3.74035e-05	3.71137e-05
1000	0.3	0.7	0.2	0.1	MAR	0.652059	330	-0.00356429	0.00051925	0.00043328	-0.00336422	0.0023243	0.000274685	0.000646327	0.000739718	0.000599219	0.000603089	0.000627518	0.000632281	0.000598753	0.000594133	0.000586742	0.00059306	0.018949	0.0190713	0.0198439	0.0199945	0.0189342	0.0187881	0.0185544	0.0187542	0.000423924	0.000426662	0.000443944	0.000447314	0.000423594	0.000420326	0.000415097	0.000419567	0.019272	0.0190689	0.0198387	0.0202657	0.019067	0.0187808	0.0185564	0.0187594	1.63786e-05	1.60965e-05
100	0.5	0.7	0.2	0.1	MAR	0.562075	331	-0.00329876	0.00021668	-0.00083312	-0.0019468	-0.0041494	-0.00166746	-0.00043018	0.000299322	0.0017884	0.00180283	0.00188293	0.00181311	0.00173412	0.00176786	0.00174947	0.00176646	0.0565542	0.0570106	0.0595435	0.0573356	0.0548377	0.0559045	0.0553231	0.0558605	0.00126522	0.00127543	0.0013321	0.00128271	0.00122682	0.00125069	0.00123768	0.0012497	0.0566221	0.0569825	0.0595195	0.05734	0.0549671	0.0559014	0.0552971	0.0558334	0.000167688	0.000157835
500	0.5	0.7	0.2	0.1	MAR	0.638318	332	-0.00191956	0.00170872	0.00104907	-0.00194667	0.00240357	0.00122195	0.00136671	0.00153928	0.000756727	0.000768642	0.000805606	0.000788204	0.000758668	0.000753679	0.000747739	0.000755086	0.0239298	0.0243066	0.0254755	0.0249252	0.0239912	0.0238334	0.0236456	0.0238779	0.000535355	0.000543784	0.000569935	0.000557623	0.000536728	0.000533198	0.000528996	0.000534193	0.0239948	0.0243545	0.0254844	0.0249887	0.0240993	0.0238528	0.0236733	0.0239156	2.40865e-05	2.50331e-05
1000	0.5	0.7	0.2	0.1	MAR	0.656384	333	-0.00371912	-0.0002888	-0.00042532	-0.00370218	0.00127906	-0.000306902	-0.000276165	-0.000173903	0.000517391	0.000523679	0.000557797	0.000547699	0.000518322	0.000515522	0.00051212	0.000514203	0.0163613	0.0165602	0.0176391	0.0173198	0.0163908	0.0163022	0.0161946	0.0162605	0.000366034	0.000370482	0.000394619	0.000387476	0.000366692	0.000364711	0.000362304	0.000363778	0.0167707	0.0165544	0.0176354	0.0177026	0.0164324	0.016297	0.0161889	0.0162533	1.25747e-05	1.23339e-05
100	0.1	0.85	0.2	0.1	MAR	0.626706	334	-0.00506476	-0.00447042	-0.00704725	-0.00597111	-0.0104005	-0.0117389	-0.0121948	-0.00897165	0.00243408	0.00245585	0.00257125	0.00260809	0.00242796	0.00245411	0.00235346	0.00259255	0.0769725	0.0776609	0.0813102	0.0824752	0.0767789	0.0776058	0.0744228	0.0819838	0.00172202	0.00173742	0.00181906	0.00184512	0.00171769	0.00173619	0.00166498	0.00183413	0.0771005	0.0777507	0.0815745	0.0826499	0.0774421	0.0784503	0.0753786	0.0842426	0.000336731	0.000310902
500	0.1	0.85	0.2	0.1	MAR	0.75014	335	-0.0071561	-0.00171084	-0.0024365	-0.00773747	0.000490523	-0.00329288	-0.00317381	-0.00130928	0.00103291	0.00103187	0.00106844	0.00114053	0.00101625	0.00101177	0.000971035	0.00100182	0.0326635	0.0326307	0.0337869	0.0360668	0.0321367	0.0319949	0.0307068	0.0316802	0.000730742	0.000730009	0.000755877	0.000806881	0.000718958	0.000715786	0.000686969	0.000708745	0.0334222	0.0326592	0.0338578	0.0368698	0.0321244	0.032148	0.0308551	0.0316914	5.6229e-05	5.05898e-05
1000	0.1	0.85	0.2	0.1	MAR	0.779388	336	-0.00578505	-0.000308284	-0.00096078	-0.00592409	0.00229827	-0.0011869	-0.000984683	-0.000244403	0.000748248	0.000743579	0.000768923	0.000813069	0.000731384	0.000731686	0.000702892	0.000719866	0.0236617	0.023514	0.0243155	0.0257115	0.0231284	0.023138	0.0222274	0.0227642	0.000529356	0.000526053	0.000543983	0.000575214	0.000517425	0.000517639	0.000497268	0.000509277	0.0243471	0.0235043	0.0243223	0.0263726	0.0232308	0.0231568	0.0222381	0.0227541	2.87364e-05	2.48293e-05
100	0.3	0.85	0.2	0.1	MAR	0.706045	337	-0.00342871	-0.000661048	-0.00102567	-0.00286762	-0.00710582	-0.00307831	-0.00256269	-0.000859574	0.00142761	0.00143737	0.00148167	0.00149183	0.00140446	0.00142212	0.00139103	0.00142274	0.0451451	0.0454538	0.0468545	0.0471758	0.0444129	0.0449712	0.0439881	0.0449908	0.00100998	0.00101689	0.00104822	0.00105541	0.000993599	0.00100609	0.000984097	0.00100653	0.0452526	0.0454358	0.0468423	0.0472393	0.0449558	0.045054	0.0440408	0.0449766	0.000104982	0.000103482
500	0.3	0.85	0.2	0.1	MAR	0.785621	338	-0.00164502	0.00098393	0.000957053	-0.0016505	0.00291022	0.000730758	0.000709201	0.00118339	0.000619638	0.0006214	0.000647285	0.000657444	0.000611774	0.000608689	0.000602351	0.000609677	0.0195947	0.0196504	0.020469	0.0207902	0.019346	0.0192484	0.019048	0.0192797	0.000438369	0.000439616	0.000457929	0.000465115	0.000432806	0.000430623	0.00042614	0.000431322	0.0196538	0.0196652	0.0204811	0.0208452	0.0195541	0.0192527	0.0190517	0.0193063	1.70533e-05	1.67391e-05
1000	0.3	0.85	0.2	0.1	MAR	0.804477	339	-0.00266274	-7.21005e-05	-0.000255516	-0.00268081	0.00245323	-0.000308461	-0.000247803	-3.80661e-05	0.000447165	0.000448033	0.000462741	0.000467988	0.000439155	0.000441182	0.00043569	0.000436364	0.0141406	0.014168	0.0146332	0.0147991	0.0138873	0.0139514	0.0137777	0.013799	0.000316352	0.000316966	0.000327371	0.000331083	0.000310685	0.000312119	0.000308233	0.00030871	0.0143822	0.0141611	0.0146281	0.0150326	0.0140955	0.0139478	0.0137731	0.0137922	9.15836e-06	8.6201e-06
100	0.5	0.85	0.2	0.1	MAR	0.720214	340	-0.00313022	-0.00112832	-0.00114668	-0.0025256	-0.00853426	-0.00230865	-0.0021454	-0.000575897	0.0013282	0.00133783	0.00137756	0.0013666	0.00128585	0.0013163	0.00130466	0.00132218	0.0420014	0.0423058	0.0435624	0.0432156	0.0406622	0.0416252	0.0412569	0.0418111	0.000939649	0.00094646	0.000974572	0.000966815	0.000909689	0.000931233	0.000922994	0.000935392	0.0420969	0.0422997	0.0435557	0.0432678	0.0415282	0.0416683	0.0412921	0.0417941	8.54544e-05	8.71491e-05
500	0.5	0.85	0.2	0.1	MAR	0.791958	341	-0.0014563	0.000477824	0.0010299	-0.00123766	0.00200843	0.000502877	0.00046182	0.00072233	0.000552435	0.000557729	0.000585966	0.000580081	0.000548665	0.000550273	0.000545283	0.000547718	0.0174695	0.0176369	0.0185299	0.0183438	0.0173503	0.0174012	0.0172434	0.0173204	0.000390826	0.000394571	0.000414548	0.000410385	0.000388159	0.000389296	0.000385766	0.000387489	0.0175214	0.0176346	0.0185492	0.0183763	0.0174576	0.0173997	0.0172409	0.0173268	1.38333e-05	1.33248e-05
1000	0.5	0.85	0.2	0.1	MAR	0.808958	342	-0.00234488	-0.000210212	-7.77556e-05	-0.00238235	0.00213514	-0.000307545	-0.000370277	-0.000187898	0.000393503	0.000396422	0.000413251	0.000403894	0.000389851	0.000390206	0.000389071	0.000388162	0.0124436	0.012536	0.0130681	0.0127723	0.0123282	0.0123394	0.0123035	0.0122748	0.000278388	0.000280453	0.000292359	0.000285739	0.000275804	0.000276056	0.000275253	0.000274609	0.0126565	0.0125315	0.0130618	0.0129863	0.0125056	0.0123371	0.0123029	0.0122701	7.95301e-06	7.57553e-06
100	0.1	0.9	0.2	0.1	MAR	0.68666	343	-0.00237077	-0.001397	-0.00262001	-0.00178222	-0.00965559	-0.00731947	-0.00990367	-0.00823786	0.0019503	0.00201182	0.00209875	0.00206974	0.00198364	0.00200517	0.00193391	0.00228381	0.061674	0.0636193	0.0663683	0.0654509	0.0627282	0.0634091	0.0611557	0.0722203	0.00137976	0.00142328	0.00148478	0.00146426	0.00140335	0.00141858	0.00136817	0.0016157	0.0616888	0.0636028	0.0663868	0.0654424	0.063436	0.0637987	0.0619223	0.0742849	0.000201502	0.00027816
500	0.1	0.9	0.2	0.1	MAR	0.804591	344	-0.00576416	-0.00200536	-0.00254043	-0.00562884	0.000231784	-0.00313249	-0.00307177	-0.00161218	0.000824911	0.000818774	0.000852242	0.000899407	0.000801536	0.000807303	0.000756999	0.000799333	0.026086	0.0258919	0.0269503	0.0284417	0.0253468	0.0255292	0.0239384	0.0252771	0.000583592	0.00057925	0.000602928	0.000636295	0.000567055	0.000571135	0.000535547	0.000565496	0.0267025	0.0259565	0.0270563	0.0289794	0.0253352	0.025708	0.0241228	0.0253159	3.28744e-05	2.92461e-05
1000	0.1	0.9	0.2	0.1	MAR	0.832536	345	-0.00455808	-0.000604694	-0.000650846	-0.00453098	0.00238286	-0.00122875	-0.00123299	-0.000381854	0.000601009	0.00058782	0.000613695	0.000645073	0.000572083	0.000582259	0.000549772	0.000567556	0.0190056	0.0185885	0.0194067	0.020399	0.0180909	0.0184127	0.0173853	0.0179477	0.00042519	0.00041586	0.000434165	0.000456363	0.000404726	0.000411926	0.000388942	0.000401524	0.0195353	0.0185891	0.019408	0.0208862	0.0182381	0.0184444	0.0174203	0.0179428	1.74354e-05	1.56445e-05
100	0.3	0.9	0.2	0.1	MAR	0.7626	346	-0.00100887	0.000665667	0.000324	-0.00132762	-0.00598162	-0.000271762	-0.000696881	0.00117516	0.00113799	0.00112917	0.00116492	0.00122608	0.00109837	0.00111595	0.00109427	0.00111497	0.0359865	0.0357074	0.036838	0.0387719	0.0347334	0.0352895	0.0346038	0.0352586	0.000805085	0.000798841	0.000824136	0.0008674	0.000777052	0.000789491	0.000774152	0.000788801	0.0359826	0.0356958	0.036821	0.0387753	0.0352276	0.0352729	0.0345935	0.0352606	6.53425e-05	6.1108e-05
500	0.3	0.9	0.2	0.1	MAR	0.838553	347	-0.00158895	0.000192743	0.000573926	-0.00164072	0.0020308	-6.24333e-05	-3.99895e-05	0.000269262	0.000498086	0.00050264	0.000513961	0.00052805	0.000492434	0.000494962	0.000483024	0.000490709	0.0157509	0.0158949	0.0162529	0.0166984	0.0155721	0.0156521	0.0152746	0.0155176	0.000352376	0.000355598	0.000363607	0.000373575	0.000348378	0.000350166	0.00034172	0.000347157	0.015823	0.0158881	0.0162549	0.0167705	0.0156963	0.0156444	0.015267	0.0155122	1.19325e-05	1.22604e-05
1000	0.3	0.9	0.2	0.1	MAR	0.85655	348	-0.00158202	0.000232277	0.000377403	-0.00173209	0.00289613	0.00011801	-6.30048e-06	0.000257687	0.000359212	0.000357894	0.000370819	0.000382676	0.000353193	0.000356322	0.000349491	0.000351966	0.0113593	0.0113176	0.0117263	0.0121013	0.011169	0.0112679	0.0110519	0.0111302	0.000254129	0.000253196	0.00026234	0.000270728	0.00024987	0.000252084	0.000247251	0.000249002	0.0114633	0.0113143	0.0117265	0.0122186	0.0115329	0.0112629	0.0110463	0.0111276	5.63935e-06	5.41299e-06
100	0.5	0.9	0.2	0.1	MAR	0.776283	349	-0.00295818	-0.00118636	-0.0012406	-0.0031148	-0.0109717	-0.00235064	-0.00271224	-0.00146184	0.00102312	0.00102565	0.00107092	0.00107035	0.000988117	0.00102059	0.00100735	0.00101629	0.032354	0.0324338	0.0338655	0.0338475	0.031247	0.0322738	0.0318552	0.0321379	0.00072382	0.000725604	0.000757634	0.000757231	0.000699054	0.000722024	0.00071266	0.000718984	0.0324729	0.0324392	0.0338713	0.0339736	0.0331025	0.0323431	0.0319546	0.032155	4.93204e-05	4.87656e-05
500	0.5	0.9	0.2	0.1	MAR	0.844672	350	-0.0011391	0.00039149	0.000179938	-0.00104248	0.00165513	0.000237092	0.000124446	0.000398485	0.000463129	0.000463699	0.000478622	0.000481417	0.000455839	0.000458772	0.000457818	0.000456981	0.0146454	0.0146634	0.0151354	0.0152237	0.0144149	0.0145076	0.0144775	0.014451	0.000327646	0.000328049	0.000338606	0.000340583	0.000322488	0.000324563	0.000323888	0.000323296	0.0146824	0.0146613	0.0151289	0.0152518	0.0145025	0.0145023	0.0144708	0.0144493	9.80399e-06	9.37742e-06
1000	0.5	0.9	0.2	0.1	MAR	0.860877	351	-0.00201765	-0.000506274	-0.000546398	-0.00197337	0.00185248	-0.000607972	-0.000672102	-0.000573736	0.000327458	0.000330421	0.000344702	0.000339198	0.000325403	0.00032498	0.000323533	0.000324881	0.0103551	0.0104488	0.0109004	0.0107264	0.0102901	0.0102768	0.010231	0.0102737	0.000231664	0.00023376	0.000243863	0.000239969	0.000230209	0.00022991	0.000228887	0.000229841	0.0105448	0.0104559	0.0109087	0.0109011	0.0104505	0.0102896	0.010248	0.0102845	4.88586e-06	4.76905e-06
100	0.1	0.7	0.9	0.1	MAR	0.466756	352	-0.0143031	-0.00995978	-0.00652885	-0.0177489	-0.0233392	-0.00211494	-0.000984222	-0.000425176	0.00314887	0.00306531	0.00271117	0.00352606	0.00326357	0.00288854	0.00289211	0.0028366	0.0995759	0.0969336	0.0857347	0.111504	0.103203	0.0913438	0.0914566	0.0897011	0.0022277	0.00216858	0.00191805	0.00249455	0.00230885	0.00204353	0.00204606	0.00200678	0.100549	0.0973957	0.0859402	0.112853	0.105759	0.0913226	0.0914162	0.090846	0.000433485	0.000371194
500	0.1	0.7	0.9	0.1	MAR	0.59569	353	-0.0182175	-0.000505347	-0.001056	-0.0182272	0.000435007	-0.00057476	-0.000608684	-0.000332985	0.00136643	0.00121568	0.00130989	0.00146843	0.00123536	0.0012033	0.00120335	0.00120304	0.0432104	0.0384433	0.0414222	0.0464357	0.0390654	0.0380516	0.0380533	0.0380434	0.000966698	0.000860049	0.000926693	0.00103885	0.000873967	0.000851286	0.000851324	0.000851101	0.0468738	0.0384274	0.041415	0.0498633	0.0390483	0.038037	0.0380392	0.0380258	9.81392e-05	6.77342e-05
1000	0.1	0.7	0.9	0.1	MAR	0.626242	354	-0.0209437	-0.00236207	-0.00222999	-0.0213731	-0.000968264	-0.00256477	-0.00257951	-0.00233621	0.000957536	0.000868897	0.000895949	0.00102884	0.000867547	0.000858904	0.000856548	0.000860923	0.03028	0.0274769	0.0283324	0.0325349	0.0274343	0.0271609	0.0270864	0.0272248	0.000677419	0.00061471	0.000633849	0.000727866	0.000613756	0.000607641	0.000605974	0.000609069	0.0368048	0.0275646	0.0284059	0.0389136	0.0274376	0.0272682	0.0271955	0.0273112	5.80106e-05	3.18388e-05
100	0.3	0.7	0.9	0.1	MAR	0.548397	355	-0.00608277	0.00283943	0.000703619	-0.00569905	-0.00223765	0.00175165	0.00217669	0.00273543	0.00194844	0.00178451	0.00189419	0.00199075	0.00175697	0.00174114	0.0017506	0.00174036	0.0616152	0.056431	0.0598997	0.062953	0.0555601	0.0550597	0.0553587	0.0550351	0.00137845	0.00126247	0.00134007	0.00140838	0.00124298	0.00123179	0.00123848	0.00123124	0.0618841	0.0564742	0.0598739	0.0631791	0.0555774	0.05506	0.0553738	0.0550755	0.000222667	0.000157532
500	0.3	0.7	0.9	0.1	MAR	0.632201	356	-0.00932304	-0.00107972	-0.00106055	-0.00965792	-0.000174013	-0.00134402	-0.00132009	-0.00118145	0.00088019	0.000817149	0.000853706	0.000929257	0.000823159	0.000814037	0.000811936	0.000814359	0.027834	0.0258405	0.0269966	0.0293857	0.0260306	0.0257421	0.0256757	0.0257523	0.000622699	0.0005781	0.000603963	0.000657413	0.000582353	0.000575899	0.000574413	0.000576127	0.0293407	0.0258501	0.0270039	0.0309181	0.0260181	0.0257643	0.0256968	0.0257665	4.08285e-05	3.18488e-05
1000	0.3	0.7	0.9	0.1	MAR	0.652059	357	-0.0091791	-0.000921859	-0.000655296	-0.00920085	0.000576953	-0.00104402	-0.00108295	-0.000941417	0.000593242	0.000550758	0.000571299	0.0006111	0.000555892	0.000549674	0.000549803	0.00054961	0.0187599	0.0174165	0.0180661	0.0193247	0.0175789	0.0173822	0.0173863	0.0173802	0.000419695	0.000389639	0.000404171	0.00043233	0.000393272	0.000388873	0.000388964	0.000388828	0.0208768	0.0174322	0.0180689	0.0213945	0.0175795	0.0174049	0.0174113	0.017397	2.02307e-05	1.42091e-05
100	0.5	0.7	0.9	0.1	MAR	0.562075	358	-0.00634428	0.0016864	0.0009132	-0.005848	-0.00392231	-0.00047768	-0.00025824	0.000367189	0.00184786	0.00173663	0.00183226	0.00188117	0.00167184	0.00171791	0.00171517	0.00168156	0.0584345	0.054917	0.057941	0.0594879	0.0528682	0.0543249	0.0542386	0.0531756	0.00130729	0.0012286	0.00129625	0.00133086	0.00118276	0.00121535	0.00121342	0.00118964	0.0587488	0.0549154	0.0579192	0.0597451	0.0529871	0.0542999	0.0542121	0.0531502	0.000201259	0.000166397
500	0.5	0.7	0.9	0.1	MAR	0.638318	359	-0.00652471	0.000112384	0.000441323	-0.00643006	0.00066087	-0.000204846	-0.000194459	-8.00232e-05	0.000763346	0.000724175	0.000761004	0.000796574	0.000726308	0.000721926	0.000722542	0.000722003	0.0241391	0.0229004	0.0240651	0.0251899	0.0229679	0.0228293	0.0228488	0.0228317	0.000540037	0.000512325	0.00053838	0.000563544	0.000513834	0.000510734	0.00051117	0.000510788	0.0249937	0.0228893	0.0240571	0.0259854	0.0229659	0.0228188	0.0228382	0.0228205	2.60483e-05	2.22466e-05
1000	0.5	0.7	0.9	0.1	MAR	0.656384	360	-0.00565685	0.000801254	0.000984226	-0.00579225	0.00215277	0.000603912	0.000587623	0.000676515	0.000574328	0.000538352	0.000556418	0.00060059	0.000541941	0.000537127	0.000536092	0.00053671	0.0181618	0.0170242	0.0175955	0.0189923	0.0171377	0.0169855	0.0169527	0.0169723	0.000406314	0.000380863	0.000393644	0.000424894	0.000383402	0.000379997	0.000379264	0.000379701	0.0190137	0.0170345	0.0176142	0.0198469	0.0172639	0.0169877	0.0169544	0.0169773	1.62328e-05	1.31374e-05
100	0.1	0.85	0.9	0.1	MAR	0.626706	361	-0.0094629	-0.007259	-0.0132108	-0.0106322	-0.0214963	-0.00445778	-0.00576178	-0.000188678	0.00245999	0.00238346	0.0025149	0.00260037	0.0024341	0.00213103	0.00227252	0.00203865	0.0777917	0.0753717	0.0795282	0.0822309	0.076973	0.067389	0.0718635	0.0644679	0.00174035	0.00168621	0.0017792	0.00183966	0.00172203	0.00150762	0.00160772	0.00144227	0.0783265	0.0756829	0.0805788	0.0828747	0.0798812	0.0675027	0.0720582	0.065628	0.000374128	0.000345521
500	0.1	0.85	0.9	0.1	MAR	0.75014	362	-0.00840625	0.00061028	0.000804036	-0.00888964	0.00135646	-0.000380624	-0.000284191	5.41838e-05	0.000974668	0.000877768	0.000920555	0.0010584	0.000884719	0.000873613	0.000873503	0.000874586	0.0308217	0.0277575	0.0291105	0.0334696	0.0279773	0.0276261	0.0276226	0.0276568	0.000689539	0.000620986	0.000651256	0.000748778	0.000625904	0.000618047	0.000617969	0.000618735	0.0319326	0.0277503	0.029107	0.0346139	0.0279962	0.0276149	0.0276102	0.0276431	4.83234e-05	3.38571e-05
1000	0.1	0.85	0.9	0.1	MAR	0.779388	363	-0.00777251	0.00055386	0.000723114	-0.00746793	0.00276923	0.000259411	0.000229756	0.000346051	0.000711333	0.000634196	0.000647067	0.000758102	0.000636173	0.000628049	0.00062846	0.000628504	0.0224943	0.020055	0.020462	0.0239733	0.0201175	0.0198606	0.0198737	0.019875	0.00050324	0.000448669	0.000457774	0.000536327	0.000450067	0.00044432	0.000444611	0.000444642	0.0237887	0.0200527	0.0204646	0.0250981	0.0202973	0.0198524	0.019865	0.0198681	2.47593e-05	1.70414e-05
100	0.3	0.85	0.9	0.1	MAR	0.706045	364	-0.00291533	0.0010171	0.00157514	-0.00260333	-0.00756925	-0.00115229	-0.000886143	-0.000639214	0.00135348	0.0013055	0.00137048	0.00142256	0.00129577	0.00129288	0.00128947	0.00129105	0.0428008	0.0412835	0.0433385	0.0449854	0.0409759	0.0408844	0.0407766	0.0408266	0.000957535	0.00092359	0.000969564	0.00100641	0.000916707	0.000914659	0.000912249	0.000913367	0.0428786	0.0412754	0.0433455	0.0450382	0.041649	0.0408802	0.0407659	0.0408112	8.70972e-05	7.57542e-05
500	0.3	0.85	0.9	0.1	MAR	0.785621	365	-0.00220688	0.00105643	0.00145822	-0.00191863	0.00220917	0.000565096	0.00050291	0.00059479	0.000619348	0.000583523	0.000605643	0.000637599	0.000583426	0.000582885	0.000579401	0.000579804	0.0195855	0.0184526	0.0191521	0.0201626	0.0184495	0.0184324	0.0183223	0.018335	0.000438164	0.00041282	0.000428468	0.000451076	0.000412751	0.000412368	0.000409903	0.000410189	0.0196997	0.0184736	0.019198	0.0202437	0.0185722	0.0184319	0.01832	0.0183355	1.75437e-05	1.51046e-05
1000	0.3	0.85	0.9	0.1	MAR	0.804477	366	-0.0031973	-0.000294576	-0.000595991	-0.00326072	0.00188238	-0.000589906	-0.00063796	-0.000562263	0.000444449	0.000411845	0.000434314	0.000467664	0.000414353	0.000409305	0.00040922	0.000409567	0.0140547	0.0130237	0.0137342	0.0147888	0.013103	0.0129433	0.0129407	0.0129516	0.00031443	0.000291364	0.00030726	0.000330854	0.000293138	0.000289567	0.000289507	0.000289752	0.0144069	0.0130205	0.0137403	0.0151368	0.013231	0.0129503	0.0129499	0.0129574	9.55232e-06	8.0359e-06
100	0.5	0.85	0.9	0.1	MAR	0.720214	367	-0.00123021	0.0020586	0.00287168	-0.001188	-0.00795768	-0.00019883	-1.758e-05	0.000129267	0.00126559	0.00120219	0.00124615	0.00131538	0.00119452	0.00119208	0.00119131	0.00119619	0.0400214	0.0380167	0.0394068	0.0415959	0.037774	0.0376968	0.0376725	0.0378268	0.000895353	0.000850505	0.000881603	0.000930578	0.000845074	0.000843347	0.000842805	0.000846257	0.0400203	0.0380534	0.0394916	0.0415921	0.0385846	0.0376784	0.0376537	0.0378081	7.44571e-05	6.79602e-05
500	0.5	0.85	0.9	0.1	MAR	0.791958	368	-0.00186844	0.000474538	0.000622557	-0.00197277	0.00132799	5.6604e-05	6.1716e-05	8.78516e-05	0.000551263	0.000526315	0.000548477	0.000574377	0.000526445	0.000522272	0.000521299	0.000521796	0.0174325	0.0166435	0.0173444	0.0181634	0.0166477	0.0165157	0.0164849	0.0165006	0.000389997	0.000372347	0.000388026	0.000406349	0.000372439	0.000369487	0.000368799	0.00036915	0.0175236	0.016642	0.0173469	0.0182612	0.0166923	0.0165075	0.0164768	0.0164926	1.47958e-05	1.34134e-05
1000	0.5	0.85	0.9	0.1	MAR	0.808958	369	-0.00136702	0.000530338	0.000460889	-0.00122532	0.00263554	0.000221599	0.000230421	0.000301793	0.000398329	0.000378422	0.000394794	0.000419776	0.000378316	0.000376378	0.000376038	0.000375889	0.0125963	0.0119667	0.0124845	0.0132745	0.0119634	0.0119021	0.0118914	0.0118867	0.000281802	0.000267718	0.000279301	0.000296975	0.000267643	0.000266273	0.000266032	0.000265927	0.012664	0.0119725	0.0124867	0.0133243	0.0122444	0.0118982	0.0118876	0.0118845	7.60547e-06	6.53306e-06
100	0.1	0.9	0.9	0.1	MAR	0.68666	370	-0.00358668	-0.00126689	-0.00611917	-0.00411333	-0.0146747	-0.00146308	-0.00148122	0.00162238	0.0018787	0.00176779	0.00191971	0.00193579	0.00184473	0.00160856	0.00173599	0.00159594	0.0594096	0.0559023	0.0607066	0.0612152	0.0583356	0.050867	0.0548968	0.050468	0.0013291	0.00125064	0.00135812	0.0013695	0.00130508	0.00113799	0.00122814	0.00112906	0.0594881	0.0558887	0.060984	0.0613227	0.0601247	0.0508626	0.0548894	0.0511373	0.000337139	0.000202164
500	0.1	0.9	0.9	0.1	MAR	0.804591	371	-0.0052349	0.000299516	-1.88044e-05	-0.00491458	0.00119782	-0.000465472	-0.000409622	-0.000232081	0.000801029	0.000721694	0.000750865	0.000845744	0.000727637	0.000718406	0.000719949	0.00072144	0.0253308	0.022822	0.0237444	0.0267448	0.0230099	0.022718	0.0227668	0.0228139	0.000566696	0.00051057	0.000531207	0.000598331	0.000514774	0.000508244	0.000509336	0.00051039	0.0258536	0.0228125	0.0237326	0.0271794	0.0230296	0.0227114	0.0227591	0.0228037	3.35373e-05	2.3675e-05
1000	0.1	0.9	0.9	0.1	MAR	0.832536	372	-0.00461188	0.000857994	0.000804179	-0.00451011	0.00306041	0.000539827	0.000475282	0.000521427	0.000578581	0.000506831	0.000546038	0.000622073	0.000508264	0.000504126	0.000505008	0.000503829	0.0182963	0.0160274	0.0172672	0.0196717	0.0160727	0.0159419	0.0159698	0.0159325	0.000409324	0.000358563	0.000386301	0.000440092	0.000359577	0.000356649	0.000357273	0.000356439	0.0188598	0.0160424	0.0172773	0.0201725	0.0163536	0.015943	0.0159688	0.015933	1.61453e-05	1.09435e-05
100	0.3	0.9	0.9	0.1	MAR	0.7626	373	-0.000965915	0.00202595	0.00184086	-0.0012881	-0.00735151	-6.81667e-05	0.000222929	0.000406473	0.00115165	0.00107713	0.00112926	0.00122514	0.0010794	0.00107012	0.00106686	0.00107278	0.0364182	0.0340618	0.0357104	0.0387424	0.0341335	0.03384	0.0337369	0.0339243	0.000814744	0.000762027	0.000798908	0.000866739	0.00076363	0.000757065	0.000754758	0.000758951	0.0364128	0.034105	0.0357399	0.0387444	0.0348995	0.0338232	0.0337208	0.0339098	7.47438e-05	5.94952e-05
500	0.3	0.9	0.9	0.1	MAR	0.838553	374	0.000166035	0.00148475	0.0014907	0.00019381	0.00264141	0.00102362	0.000993491	0.00099853	0.000488218	0.000460196	0.000483472	0.000502168	0.00045847	0.000456173	0.000456416	0.00045688	0.0154388	0.0145527	0.0152887	0.0158799	0.0144981	0.0144255	0.0144331	0.0144478	0.000345395	0.00032557	0.000342037	0.000355264	0.000324349	0.000322725	0.000322896	0.000323224	0.015432	0.014621	0.0153536	0.0158732	0.0147296	0.0144545	0.0144601	0.0144751	1.07892e-05	9.4658e-06
1000	0.3	0.9	0.9	0.1	MAR	0.85655	375	-0.000609578	0.000516756	0.00053549	-0.000652543	0.0029231	0.00032643	0.000296219	0.000283605	0.000351731	0.000331912	0.000343964	0.000374926	0.000332929	0.000331791	0.000331699	0.000331538	0.0111227	0.010496	0.0108771	0.0118562	0.0105281	0.0104922	0.0104892	0.0104842	0.000248836	0.000234815	0.000243341	0.000265246	0.000235534	0.000234729	0.000234664	0.00023455	0.0111338	0.0105035	0.0108848	0.0118682	0.0109213	0.010492	0.0104882	0.0104828	5.59914e-06	4.91474e-06
100	0.5	0.9	0.9	0.1	MAR	0.776283	376	-0.00121715	0.00122392	0.00170044	-0.0012136	-0.0104499	-0.0011752	-0.00108462	-0.00103099	0.000996973	0.000958446	0.00102082	0.00104167	0.000947701	0.000957476	0.000955336	0.000961401	0.0315271	0.0303087	0.0322812	0.0329406	0.0299689	0.030278	0.0302104	0.0304022	0.000705319	0.000678063	0.00072219	0.000736942	0.000670461	0.000677376	0.000675862	0.000680153	0.0315348	0.0303183	0.0323098	0.0329464	0.0317244	0.0302857	0.0302147	0.0304044	4.93028e-05	4.22565e-05
500	0.5	0.9	0.9	0.1	MAR	0.844672	377	-0.000705775	0.000435363	0.000941432	-0.000864416	0.00107397	-2.2248e-06	3.19304e-05	2.24562e-05	0.000471191	0.000448279	0.000470669	0.000491353	0.000449181	0.000445359	0.000444532	0.000445121	0.0149004	0.0141758	0.0148839	0.015538	0.0142043	0.0140835	0.0140573	0.014076	0.000333349	0.00031714	0.00033298	0.000347613	0.000317778	0.000315074	0.000314489	0.000314906	0.0149096	0.0141754	0.0149062	0.0155542	0.0142378	0.0140764	0.0140503	0.0140689	1.05111e-05	9.23594e-06
1000	0.5	0.9	0.9	0.1	MAR	0.860877	378	-0.0011232	-0.000379986	-0.000159067	-0.00105725	0.00172601	-0.000585726	-0.000567945	-0.000585467	0.000324302	0.000305222	0.000320905	0.000344317	0.000306683	0.000304044	0.000304278	0.000304544	0.0102553	0.00965196	0.0101479	0.0108883	0.00969817	0.00961472	0.00962213	0.00963054	0.000229431	0.000215932	0.000227028	0.000243591	0.000216966	0.000215099	0.000215265	0.000215453	0.0103116	0.00965462	0.0101441	0.0109341	0.00984579	0.00962775	0.00963407	0.00964351	4.79547e-06	4.30008e-06
100	0.1	0.7	0.2	0.3	MAR	0.466756	379	-0.00659602	-0.00690466	0.0167538	-0.0169622	-0.0268213	-0.0292192	-0.00532283	-0.0240525	0.00382002	0.00374313	0.00305829	0.00462244	0.00466853	0.00287402	0.00270786	0.00271396	0.1208	0.118368	0.0967118	0.146174	0.147632	0.0908844	0.0856301	0.0858228	0.00270251	0.00264812	0.00216362	0.00327019	0.0033028	0.00203325	0.00191571	0.00192002	0.122205	0.11851	0.0981045	0.147083	0.149976	0.0954226	0.0857526	0.138589	0.000588685	0.000487639
500	0.1	0.7	0.2	0.3	MAR	0.59569	380	-0.0159834	-0.00581788	-0.00749674	-0.0162097	-0.000802072	-0.0137896	-0.00688706	-0.00139827	0.0018911	0.00208447	0.00206078	0.00204945	0.00207106	0.00193249	0.00174537	0.00203012	0.0598017	0.0659167	0.0651677	0.0648091	0.0654927	0.0611107	0.0551934	0.0641981	0.00133788	0.00147468	0.00145792	0.0014499	0.00146519	0.00136716	0.00123478	0.00143623	0.0618719	0.0661402	0.0655651	0.0667741	0.0654649	0.0626173	0.0555941	0.0641812	0.000204838	0.000222284
1000	0.1	0.7	0.2	0.3	MAR	0.626242	381	-0.0143802	-0.00143242	-0.00321953	-0.0145372	0.000817133	-0.00599533	-0.00310929	-3.87067e-05	0.00129284	0.0014164	0.00148349	0.00141176	0.00140311	0.00135351	0.00121636	0.00136998	0.0408831	0.0447904	0.0469121	0.0446436	0.0443701	0.0428017	0.0384648	0.0433225	0.000914631	0.00100205	0.00104951	0.000998761	0.000992642	0.000957554	0.000860529	0.000969206	0.0433191	0.0447909	0.0469991	0.0469296	0.0443554	0.0431983	0.0385711	0.0433009	8.44364e-05	0.000103259
100	0.3	0.7	0.2	0.3	MAR	0.548397	382	-0.0111144	-0.0041999	-0.00300295	-0.00835952	-0.0064303	-0.0142928	-0.00714471	-0.00268328	0.0025346	0.0025693	0.00247748	0.00252794	0.00256098	0.00237686	0.00225354	0.00258063	0.080151	0.0812483	0.0783449	0.0799406	0.0809851	0.075163	0.0712631	0.0816066	0.00179313	0.00181768	0.00175272	0.00178842	0.00181179	0.00168154	0.00159429	0.00182569	0.0808782	0.0813162	0.0783632	0.0803367	0.0811997	0.076473	0.0715849	0.0816099	0.000371344	0.000292474
500	0.3	0.7	0.2	0.3	MAR	0.632201	383	-0.00762375	0.000893632	0.000135381	-0.00710979	0.00248523	-0.00174868	0.000241231	0.00154405	0.00102747	0.00110751	0.00114414	0.00113574	0.00109256	0.00105293	0.00101547	0.00108365	0.0324913	0.0350226	0.036181	0.0359153	0.0345498	0.0332965	0.0321119	0.0342679	0.000726891	0.000783522	0.000809437	0.000803492	0.000772943	0.000744904	0.000718404	0.000766637	0.0333579	0.0350165	0.0361632	0.0365946	0.0346218	0.0333257	0.0320968	0.0342855	4.96177e-05	5.30531e-05
1000	0.3	0.7	0.2	0.3	MAR	0.652059	384	-0.00991233	-0.00191189	-0.00171603	-0.0103087	-9.16657e-05	-0.00313652	-0.00238693	-0.00157539	0.000753811	0.000799896	0.000824098	0.000829665	0.000776658	0.000777395	0.000734378	0.000763558	0.0238376	0.0252949	0.0260603	0.0262363	0.0245601	0.0245834	0.0232231	0.0241458	0.000533291	0.000565895	0.000583017	0.000586955	0.000549455	0.000549977	0.000519543	0.000540187	0.0258054	0.0253545	0.0261037	0.0281767	0.024548	0.0247705	0.0233339	0.0241851	2.84112e-05	2.62501e-05
100	0.5	0.7	0.2	0.3	MAR	0.562075	385	-0.00805834	-0.001025	-0.00234632	-0.0069832	-0.00459543	-0.00887663	-0.0050366	-0.000470207	0.00206821	0.0021706	0.00215574	0.00216032	0.0020706	0.0020228	0.00196073	0.00210748	0.0654024	0.0686404	0.0681704	0.0683152	0.0654782	0.0639666	0.0620036	0.0666442	0.00146317	0.00153561	0.0015251	0.00152834	0.00146487	0.00143105	0.00138714	0.00149096	0.0658646	0.0686138	0.0681767	0.0686372	0.0656066	0.0645479	0.0621769	0.0666126	0.000248877	0.00022016
500	0.5	0.7	0.2	0.3	MAR	0.638318	386	-0.00699718	0.000549258	-0.000226758	-0.00706709	0.00150775	-0.00115274	-0.000112905	0.000701277	0.000871377	0.000927914	0.000969535	0.000962421	0.000891977	0.000892202	0.000852388	0.000881851	0.0275554	0.0293432	0.0306594	0.0304344	0.0282068	0.0282139	0.0269549	0.0278866	0.000616465	0.000656463	0.000685908	0.000680875	0.000631038	0.000631198	0.000603031	0.000623875	0.0284165	0.0293337	0.0306449	0.0312293	0.028233	0.0282233	0.0269416	0.0278815	3.49655e-05	3.62166e-05
1000	0.5	0.7	0.2	0.3	MAR	0.656384	387	-0.00720141	-9.25452e-05	0.000166478	-0.00796831	0.00171311	-0.000435682	3.6494e-06	0.000262861	0.000628515	0.000662146	0.000681845	0.000701649	0.000645079	0.00063761	0.000617841	0.000636483	0.0198754	0.0209389	0.0215618	0.0221881	0.0203992	0.020163	0.0195378	0.0201274	0.00044465	0.000468442	0.000482378	0.000496389	0.000456368	0.000451084	0.000437098	0.000450287	0.0211305	0.0209286	0.0215517	0.0235651	0.0204608	0.0201576	0.0195281	0.020119	1.98307e-05	1.96515e-05
100	0.1	0.85	0.2	0.3	MAR	0.626706	388	-0.0101917	-0.0171198	-0.0135239	-0.0128589	-0.0214813	-0.0560884	-0.0462765	-0.0311671	0.00316748	0.00347134	0.00309999	0.00349765	0.00335072	0.0030836	0.00278657	0.00219907	0.100164	0.109773	0.0980301	0.110605	0.105959	0.0975118	0.088119	0.0695408	0.00224087	0.00245584	0.00219312	0.00247445	0.0023705	0.00218152	0.00197139	0.00155576	0.101797	0.111046	0.09891	0.111295	0.108063	0.11245	0.0994923	0.110013	0.00064464	0.00066785
500	0.1	0.85	0.2	0.3	MAR	0.75014	389	-0.00848916	-0.00309294	-0.00435619	-0.00829116	0.00126957	-0.00814405	-0.00737508	-0.000633752	0.00140268	0.00150777	0.00150993	0.00154601	0.00150196	0.00146756	0.00128867	0.00148187	0.0443566	0.0476798	0.0477482	0.0488891	0.0474963	0.0464083	0.0407512	0.0468607	0.000992339	0.00106669	0.00106822	0.00109374	0.00106258	0.00103824	0.000911681	0.00104836	0.0451398	0.0477562	0.0479228	0.049563	0.0474895	0.0470946	0.0413931	0.0468416	0.000105419	0.000125683
1000	0.1	0.85	0.2	0.3	MAR	0.779388	390	-0.00919941	-0.000467358	-0.00210609	-0.00971448	0.00351888	-0.00336233	-0.00298718	0.000940442	0.000984675	0.00102997	0.001063	0.00107995	0.00100673	0.00100903	0.000872027	0.000994188	0.0311382	0.0325705	0.033615	0.0341512	0.0318355	0.0319082	0.0275759	0.031439	0.000696619	0.000728663	0.000752029	0.000764025	0.00071222	0.000713846	0.000616925	0.000703349	0.0324537	0.0325576	0.0336641	0.0354895	0.0320136	0.032069	0.0277235	0.0314373	4.714e-05	5.01754e-05
100	0.3	0.85	0.2	0.3	MAR	0.706045	391	-0.00559374	-0.00290205	-0.00495276	-0.00624286	-0.0080148	-0.0105283	-0.0100701	-0.00276607	0.00174174	0.00190261	0.00197049	0.00199149	0.00183817	0.00182022	0.00169279	0.00189048	0.0550785	0.0601658	0.0623125	0.0629765	0.058128	0.0575605	0.0535307	0.0597823	0.00123221	0.00134602	0.00139405	0.0014089	0.00130043	0.00128774	0.00119758	0.00133744	0.0553344	0.0602056	0.0624779	0.0632538	0.0586492	0.0584871	0.0544433	0.0598164	0.000171617	0.000230266
500	0.3	0.85	0.2	0.3	MAR	0.785621	392	-0.00459231	0.000197777	-4.9261e-05	-0.00439211	0.00224055	-0.000957265	-0.00104006	0.000495992	0.000761125	0.000811006	0.000801937	0.000843045	0.000777766	0.000779738	0.000725835	0.000773069	0.0240689	0.0256463	0.0253595	0.0266594	0.0245951	0.0246575	0.0229529	0.0244466	0.000538466	0.000573755	0.000567339	0.000596421	0.000550239	0.000551634	0.000513499	0.000546916	0.0244912	0.0256342	0.0253468	0.0270056	0.0246847	0.0246637	0.022965	0.0244394	2.67384e-05	2.96157e-05
1000	0.3	0.85	0.2	0.3	MAR	0.804477	393	-0.00614021	-0.00101028	-0.000730529	-0.00651951	0.00175576	-0.00131915	-0.00168881	-0.000704302	0.000528779	0.000564987	0.00057754	0.00058446	0.000544731	0.000542914	0.000517727	0.000538952	0.0167215	0.0178664	0.0182634	0.0184822	0.0172259	0.0171685	0.016372	0.0170432	0.000374091	0.000399706	0.000408587	0.000413482	0.000385376	0.00038409	0.000366272	0.000381288	0.0178053	0.0178861	0.0182689	0.0195897	0.0173066	0.0172105	0.0164507	0.0170492	1.4223e-05	1.38867e-05
100	0.5	0.85	0.2	0.3	MAR	0.720214	394	-0.00398822	-0.00010956	-8.712e-05	-0.0037484	-0.00810088	-0.00481126	-0.0051935	-8.84885e-05	0.00155804	0.0016632	0.00167409	0.00171633	0.00163099	0.00161393	0.00153011	0.00165473	0.0492697	0.0525951	0.0529393	0.054275	0.0515766	0.0510369	0.0483863	0.0523273	0.00110225	0.00117665	0.00118435	0.00121423	0.00115386	0.00114179	0.00108249	0.00117066	0.0494063	0.0525689	0.0529129	0.0543772	0.0521834	0.0512377	0.0486402	0.0523012	0.000115016	0.000133451
500	0.5	0.85	0.2	0.3	MAR	0.791958	395	-0.00448411	0.000152363	0.00033185	-0.00439134	0.00119754	-0.000769648	-0.00105537	8.25441e-06	0.00063187	0.000669108	0.00067713	0.000689897	0.000632227	0.00064696	0.000615726	0.00062977	0.0199815	0.021159	0.0214127	0.0218165	0.0199928	0.0204587	0.019471	0.0199151	0.000447023	0.000473367	0.000479043	0.000488075	0.000447275	0.000457698	0.000435602	0.000445537	0.0204687	0.021149	0.0214046	0.0222433	0.0200186	0.0204629	0.0194898	0.0199051	1.94498e-05	2.18781e-05
1000	0.5	0.85	0.2	0.3	MAR	0.808958	396	-0.004529	-1.91092e-05	-0.000106362	-0.00426924	0.00222196	-0.000554761	-0.000483957	-8.15854e-05	0.000467291	0.000485233	0.000494734	0.000518638	0.000471808	0.00047379	0.000454685	0.00047038	0.014777	0.0153444	0.0156449	0.0164008	0.0149199	0.0149826	0.0143784	0.0148747	0.00033059	0.000343283	0.000350005	0.000366916	0.000333786	0.000335188	0.000321672	0.000332775	0.0154484	0.0153368	0.0156374	0.0169394	0.0150771	0.0149853	0.0143794	0.0148675	1.05891e-05	1.02987e-05
100	0.1	0.9	0.2	0.3	MAR	0.68666	397	-0.003933	-0.00753529	-0.00787779	-0.00267	-0.0153705	-0.0543832	-0.0520653	-0.0291066	0.00254505	0.00276652	0.00264937	0.00270324	0.00281299	0.00284215	0.00271743	0.00197384	0.0804815	0.087485	0.0837803	0.0854838	0.0889545	0.0898768	0.0859326	0.0624184	0.00180052	0.0019572	0.00187432	0.00191243	0.00199008	0.00201071	0.00192247	0.00139642	0.0814775	0.0877653	0.0841081	0.0854828	0.0902288	0.105011	0.100438	0.100679	0.000487659	0.000538555
500	0.1	0.9	0.2	0.3	MAR	0.804591	398	-0.00674861	-0.00151312	-0.00329066	-0.00586502	0.00138903	-0.00580243	-0.00699034	-0.00148891	0.00110051	0.00114534	0.00118317	0.00117796	0.00117607	0.00112002	0.00102294	0.0011923	0.0348012	0.036219	0.037415	0.0372503	0.0371907	0.0354182	0.0323481	0.0377037	0.000778567	0.000810286	0.000837044	0.000833358	0.000832025	0.000792371	0.000723688	0.000843502	0.0354324	0.0362325	0.0375408	0.0376908	0.037198	0.0358729	0.033079	0.0377142	6.68508e-05	6.77441e-05
1000	0.1	0.9	0.2	0.3	MAR	0.832536	399	-0.0059512	-0.000713318	-0.00105868	-0.00545773	0.00289583	-0.00280863	-0.00272081	-4.15688e-05	0.000766499	0.000817371	0.000826591	0.000859876	0.000780884	0.000802356	0.000688328	0.000773485	0.0242388	0.0258475	0.0261391	0.0271917	0.0246937	0.0253727	0.0217668	0.0244597	0.000542268	0.000578258	0.000584781	0.000608328	0.000552445	0.000567635	0.000486965	0.00054721	0.0249469	0.0258445	0.0261475	0.0277206	0.0248507	0.0255151	0.0219254	0.0244475	3.08542e-05	3.52445e-05
100	0.3	0.9	0.2	0.3	MAR	0.7626	400	-0.00246169	-0.000957095	-0.00192086	-0.00248429	-0.00725192	-0.00578105	-0.00814471	-0.00105921	0.00137141	0.00145351	0.00147488	0.00149062	0.001414	0.00143127	0.00131615	0.00144506	0.0433679	0.0459641	0.0466397	0.0471375	0.0447145	0.0452607	0.0416203	0.0456968	0.000970221	0.0010283	0.00104342	0.00105456	0.00100035	0.00101257	0.000931124	0.00102232	0.043416	0.045951	0.0466559	0.0471794	0.0452767	0.0456059	0.0423893	0.0456862	0.000108222	0.000127225
500	0.3	0.9	0.2	0.3	MAR	0.838553	401	-0.00463757	-0.000719162	-0.000701486	-0.00459198	0.00113897	-0.0016412	-0.00199332	-0.000456013	0.000623676	0.000633506	0.000655604	0.000692505	0.000618275	0.000621032	0.000589456	0.00061371	0.0197224	0.0200332	0.020732	0.0218989	0.0195516	0.0196387	0.0186402	0.0194072	0.000441226	0.000448181	0.000463814	0.00048992	0.000437405	0.000439355	0.000417017	0.000434176	0.0202507	0.0200361	0.0207335	0.0223645	0.0195749	0.0196974	0.0187373	0.0194029	1.84568e-05	1.91243e-05
1000	0.3	0.9	0.2	0.3	MAR	0.85655	402	-0.00412401	-0.000248168	-0.000596572	-0.00390848	0.00234882	-0.000788996	-0.000999403	-0.000272624	0.000427636	0.000450717	0.00046501	0.000474302	0.000430763	0.000435923	0.000402908	0.000426974	0.013523	0.0142529	0.0147049	0.0149987	0.0136219	0.0137851	0.0127411	0.0135021	0.000302536	0.000318865	0.000328977	0.00033555	0.000304748	0.000308399	0.000285042	0.000302067	0.0141314	0.014248	0.0147097	0.0154924	0.0138162	0.0138008	0.0127739	0.0134981	9.46711e-06	9.2954e-06
100	0.5	0.9	0.2	0.3	MAR	0.776283	403	-0.00388873	0.0003736	-6.768e-05	-0.003972	-0.00966032	-0.00383287	-0.00579844	-3.66772e-05	0.00122347	0.00126662	0.00129009	0.00131119	0.00121505	0.00124503	0.00118847	0.00123779	0.0386894	0.0400539	0.0407963	0.0414636	0.0384232	0.0393713	0.0375827	0.0391425	0.000865554	0.000896081	0.000912691	0.000927617	0.000859599	0.000880809	0.000840796	0.000875691	0.0388651	0.0400356	0.040776	0.0416327	0.0396003	0.0395378	0.0380088	0.0391229	7.49786e-05	8.56414e-05
500	0.5	0.9	0.2	0.3	MAR	0.844672	404	-0.0041884	-0.00120186	-0.00109533	-0.0040187	-4.14971e-06	-0.00190956	-0.00211064	-0.00116114	0.000530503	0.000549197	0.00056402	0.000582745	0.00052672	0.000534651	0.000519095	0.00052739	0.016776	0.0173671	0.0178359	0.018428	0.0166564	0.0169071	0.0164152	0.0166775	0.00037531	0.000388535	0.000399022	0.000412269	0.000372634	0.000378244	0.000367239	0.000373107	0.0172828	0.0174	0.0178606	0.0188521	0.016648	0.0170062	0.0165422	0.0167096	1.55306e-05	1.40686e-05
1000	0.5	0.9	0.2	0.3	MAR	0.860877	405	-0.00336743	0.000164389	-0.000162199	-0.00313028	0.00237762	-0.000284297	-0.000700819	4.53166e-08	0.000366701	0.000385866	0.000390179	0.000392594	0.000368159	0.000375847	0.000357989	0.000367168	0.0115961	0.0122022	0.0123385	0.0124149	0.0116422	0.0118853	0.0113206	0.0116109	0.000259427	0.000272985	0.000276036	0.000277745	0.000260458	0.000265897	0.000253263	0.000259757	0.0120696	0.0121972	0.0123334	0.0127974	0.0118768	0.0118828	0.0113366	0.0116051	7.28509e-06	7.08193e-06
100	0.1	0.7	0.9	0.3	MAR	0.466756	406	-0.0255595	-0.0430924	-0.0239479	-0.0374667	-0.07057	-0.0130826	-0.011246	-0.017429	0.00363392	0.00325067	0.00265048	0.00456792	0.00440625	0.0027088	0.00265876	0.0022654	0.114915	0.102795	0.0838156	0.14445	0.139338	0.0856596	0.0840772	0.0716383	0.00257085	0.00229972	0.00187511	0.00323163	0.00311725	0.00191637	0.00188096	0.00160268	0.117948	0.111415	0.0871294	0.14916	0.156127	0.0866106	0.0847843	0.0961025	0.000556501	0.000422414
500	0.1	0.7	0.9	0.3	MAR	0.59569	407	-0.0306167	-0.00363976	-0.00733492	-0.0297348	-0.00136033	-0.000723771	-0.000741384	0.000691668	0.00174016	0.00138713	0.00147681	0.00191589	0.00142712	0.00125264	0.00126714	0.00128845	0.0550286	0.0438648	0.0467008	0.0605859	0.0451293	0.0396118	0.0400704	0.0407444	0.00123109	0.000981338	0.00104478	0.00135542	0.00100963	0.000886191	0.00089645	0.000911529	0.0629484	0.0439937	0.0472502	0.0674621	0.0451273	0.0395986	0.0400572	0.0407299	0.000212977	8.75904e-05
1000	0.1	0.7	0.9	0.3	MAR	0.626242	408	-0.034294	-0.00261757	-0.00407281	-0.0346935	-0.000399746	-0.00236703	-0.00219605	-0.00102274	0.00124797	0.000960438	0.00100082	0.00137543	0.00102308	0.000921923	0.000925749	0.000921521	0.0394643	0.0303717	0.0316487	0.0434948	0.0323528	0.0291538	0.0292748	0.029141	0.000882889	0.000679472	0.000708041	0.00097306	0.000723792	0.000652224	0.000654931	0.00065194	0.0522681	0.0304692	0.031894	0.0556196	0.0323391	0.0292352	0.0293424	0.0291444	0.000123922	4.19174e-05
100	0.3	0.7	0.9	0.3	MAR	0.548397	409	-0.0161231	-0.00278776	-0.00627575	-0.0152748	-0.00767886	-0.0047128	-0.00256279	-0.000290638	0.00246253	0.00213323	0.00221004	0.00262227	0.00205152	0.0018986	0.00189834	0.00189092	0.0778719	0.0674586	0.0698875	0.0829236	0.0648749	0.0600389	0.0600308	0.0597962	0.00174214	0.00150918	0.00156351	0.00185516	0.00145137	0.00134318	0.001343	0.00133775	0.0794853	0.0674825	0.0701339	0.0842779	0.0652956	0.0601936	0.0600555	0.0597969	0.000309567	0.000219056
500	0.3	0.7	0.9	0.3	MAR	0.632201	410	-0.0159754	-0.000524434	-0.00101363	-0.0164022	0.000291235	-0.00172619	-0.00167523	-0.000760217	0.00101978	0.000856511	0.00090435	0.00113142	0.000863662	0.000836076	0.000833557	0.000836866	0.0322483	0.0270853	0.0285981	0.0357788	0.0273114	0.026439	0.0263594	0.026464	0.000721454	0.000605948	0.000639792	0.000800438	0.000611007	0.000591491	0.000589709	0.00059205	0.0359739	0.0270768	0.0286017	0.039343	0.0272993	0.0264821	0.0263994	0.0264617	5.90606e-05	3.14701e-05
1000	0.3	0.7	0.9	0.3	MAR	0.652059	411	-0.0165648	0.00020247	0.000490596	-0.0162304	0.00161161	-0.000578036	-0.000618825	6.48991e-05	0.000695648	0.000584797	0.000625232	0.000763781	0.00059438	0.000575935	0.000575213	0.000575991	0.0219983	0.0184929	0.0197716	0.0241529	0.0187959	0.0182127	0.0181898	0.0182144	0.000492143	0.000413721	0.000442327	0.000540345	0.0004205	0.000407452	0.000406941	0.000407491	0.0275288	0.0184848	0.0197678	0.0290896	0.0188555	0.0182127	0.0181913	0.0182055	3.13532e-05	1.51242e-05
100	0.5	0.7	0.9	0.3	MAR	0.562075	412	-0.0122018	0.0045424	0.00235844	-0.0129708	-0.00414357	-0.00259784	-0.00100364	0.000325984	0.00210063	0.00187917	0.00197389	0.00224823	0.00182491	0.00173806	0.00173755	0.00173981	0.0664278	0.0594245	0.06242	0.0710954	0.0577086	0.0549623	0.054946	0.0550175	0.00148611	0.00132944	0.00139645	0.00159054	0.00129105	0.00122961	0.00122925	0.00123084	0.0675065	0.0595682	0.0624333	0.0722339	0.0578284	0.0549963	0.0549277	0.054991	0.000231965	0.000190205
500	0.5	0.7	0.9	0.3	MAR	0.638318	413	-0.0129129	0.00118037	0.00155381	-0.0124421	0.000938458	-0.000556602	-0.000370552	0.000209581	0.000910218	0.000746169	0.000796428	0.000987483	0.000766248	0.000734604	0.000733264	0.000738894	0.0287836	0.0235959	0.0251853	0.0312269	0.0242309	0.0232302	0.0231878	0.0233659	0.000643944	0.000527885	0.000563441	0.000698605	0.00054209	0.000519703	0.000518755	0.000522739	0.0315343	0.0236136	0.0252206	0.0335999	0.0242369	0.0232253	0.0231792	0.0233551	4.40158e-05	2.41627e-05
1000	0.5	0.7	0.9	0.3	MAR	0.656384	414	-0.0134282	-6.84688e-05	0.000211237	-0.0131475	0.000839414	-0.00101906	-0.00100765	-0.000435244	0.000640036	0.000555708	0.000582235	0.000708866	0.000567529	0.000543871	0.000546455	0.000547644	0.0202397	0.017573	0.0184119	0.0224163	0.0179468	0.0171987	0.0172804	0.017318	0.0004528	0.000393142	0.000411908	0.000501495	0.000401504	0.000384767	0.000386595	0.000387436	0.0242807	0.0175644	0.0184039	0.0259778	0.0179575	0.0172203	0.0173012	0.0173148	2.64527e-05	1.40257e-05
100	0.1	0.85	0.9	0.3	MAR	0.626706	415	-0.0135378	-0.0359015	-0.0396591	-0.0120222	-0.044637	-0.0179694	-0.0344678	-0.0145072	0.00312961	0.00336862	0.00308761	0.00337966	0.00333016	0.00215383	0.00289452	0.00178187	0.0989668	0.106525	0.0976389	0.106874	0.105309	0.0681102	0.0915327	0.0563476	0.00221407	0.00238316	0.00218437	0.00239098	0.00235595	0.00152375	0.00204776	0.0012606	0.100333	0.112362	0.105341	0.107495	0.11433	0.0704078	0.0977645	0.0763829	0.00065148	0.000745263
500	0.1	0.85	0.9	0.3	MAR	0.75014	416	-0.0105282	0.00117781	6.58089e-05	-0.0105271	0.0010534	-0.00152957	-0.000773911	0.000769612	0.0012987	0.00100523	0.00107493	0.00145385	0.00104409	0.000961967	0.000978936	0.000959834	0.0410684	0.031788	0.0339924	0.0459747	0.0330169	0.0304201	0.0309567	0.0303526	0.000918776	0.000711158	0.000760473	0.00102854	0.00073865	0.000680554	0.000692559	0.000679044	0.0423765	0.031794	0.0339754	0.0471421	0.0330172	0.0304433	0.0309509	0.0303624	8.84482e-05	5.38523e-05
1000	0.1	0.85	0.9	0.3	MAR	0.779388	417	-0.0122875	0.000652048	0.000584277	-0.0115423	0.00241731	-0.000977558	-0.000818695	-3.87617e-06	0.000888537	0.000662244	0.000717217	0.000964695	0.00069203	0.000657303	0.000655046	0.000653181	0.028098	0.020942	0.0226804	0.0305063	0.0218839	0.0207858	0.0207144	0.0206554	0.000628605	0.000468511	0.000507403	0.000682484	0.000489584	0.000465016	0.000463419	0.0004621	0.0306544	0.0209417	0.0226766	0.0326026	0.0220061	0.0207984	0.0207202	0.0206451	4.51897e-05	2.0402e-05
100	0.3	0.85	0.9	0.3	MAR	0.706045	418	-0.00418285	0.00494186	0.00256729	-0.00440476	-0.00793758	-0.00391176	-0.0014759	0.000120339	0.00165567	0.00140166	0.00152778	0.00185072	0.00147369	0.00133636	0.00132566	0.00133351	0.0523569	0.0443244	0.0483125	0.058525	0.0466022	0.0422594	0.041921	0.0421692	0.00117132	0.000991621	0.00108084	0.00130931	0.00104258	0.000945422	0.000937851	0.000943404	0.0524976	0.0445771	0.0483566	0.0586613	0.0472504	0.042419	0.041926	0.0421694	0.000129677	8.92331e-05
500	0.3	0.85	0.9	0.3	MAR	0.785621	419	-0.00305922	0.0016396	0.00239152	-0.00287387	0.00161535	-0.00059376	-0.000396559	0.000143116	0.000745754	0.000623453	0.000649637	0.000814318	0.00064137	0.000612253	0.0006063	0.000610441	0.0235828	0.0197153	0.0205433	0.025751	0.0202819	0.0193611	0.0191729	0.0193038	0.000527591	0.000441068	0.000459592	0.000576098	0.000453744	0.000433145	0.000428934	0.000431863	0.0237687	0.0197735	0.0206718	0.0258981	0.020336	0.0193606	0.0191674	0.0192947	2.45232e-05	1.66284e-05
1000	0.3	0.85	0.9	0.3	MAR	0.804477	420	-0.00388208	0.000323444	0.0007033	-0.00369026	0.00211522	-0.000744676	-0.000820645	-0.000365457	0.000513792	0.000420364	0.000442309	0.000577368	0.000443771	0.000420669	0.00041835	0.000417874	0.0162475	0.0132931	0.013987	0.018258	0.0140333	0.0133027	0.0132294	0.0132143	0.000363488	0.000297391	0.000312916	0.000408465	0.00031395	0.000297607	0.000295966	0.00029563	0.016697	0.0132904	0.0139977	0.0186182	0.0141848	0.0133169	0.0132482	0.0132128	1.29966e-05	7.48537e-06
100	0.5	0.85	0.9	0.3	MAR	0.720214	421	-0.000943234	0.00829612	0.00971588	-0.0006212	-0.00654484	-0.00127025	-3.042e-05	0.00116353	0.00143761	0.00127696	0.00131569	0.00156761	0.00132216	0.0012196	0.00121728	0.00123172	0.0454611	0.0403811	0.0416058	0.0495722	0.0418104	0.038567	0.0384938	0.0389503	0.00101705	0.000903401	0.0009308	0.00110902	0.000935376	0.000862817	0.000861177	0.00087139	0.0454482	0.0412047	0.0427049	0.0495513	0.0422989	0.0385687	0.0384745	0.0389482	9.51184e-05	7.546e-05
500	0.5	0.85	0.9	0.3	MAR	0.791958	422	-0.00228153	0.00158742	0.00238338	-0.00196123	0.000784101	-0.000742562	-0.000659562	-0.000160097	0.000652662	0.00056566	0.000593259	0.000724605	0.000600282	0.000554129	0.000552183	0.000556146	0.020639	0.0178877	0.0187605	0.022914	0.0189826	0.0175231	0.0174616	0.0175869	0.000461733	0.000400182	0.000419707	0.00051263	0.000424676	0.000392024	0.000390648	0.000393451	0.0207545	0.0179491	0.018902	0.0229864	0.0189893	0.0175301	0.0174653	0.0175788	2.0268e-05	1.43975e-05
1000	0.5	0.85	0.9	0.3	MAR	0.808958	423	-0.00214413	0.0010238	0.00131108	-0.00221585	0.00236092	-0.000309187	-0.000202168	0.000140395	0.000440893	0.000389725	0.000408464	0.000494684	0.000404773	0.000382949	0.000378896	0.000382638	0.0139423	0.0123242	0.0129168	0.0156433	0.0128	0.0121099	0.0119818	0.0121001	0.000311914	0.000275715	0.000288972	0.000349969	0.000286361	0.000270921	0.000268054	0.000270701	0.0140993	0.0123605	0.0129767	0.0157917	0.0130097	0.0121078	0.0119775	0.0120948	8.48295e-06	6.24574e-06
100	0.1	0.9	0.9	0.3	MAR	0.68666	424	-0.00452435	-0.0225182	-0.0314369	-0.00553333	-0.0326397	-0.0129348	-0.030775	-0.00510144	0.00232613	0.00271389	0.00273636	0.0025375	0.00260503	0.0017054	0.00274503	0.00140082	0.0735588	0.0858206	0.0865313	0.0802428	0.0823784	0.0539294	0.0868055	0.0442979	0.00164565	0.00191997	0.00193587	0.00179518	0.00184296	0.0012065	0.001942	0.000991026	0.0738452	0.0886841	0.0920242	0.0803933	0.0885707	0.0554327	0.0920585	0.0586115	0.000387955	0.000546449
500	0.1	0.9	0.9	0.3	MAR	0.804591	425	-0.00818621	0.000624129	-0.000403844	-0.00762284	-0.000323897	-0.00238355	-0.00183317	-0.000787222	0.00102394	0.000765915	0.000817336	0.00112728	0.00080275	0.000738521	0.000738096	0.000739289	0.0323798	0.0242204	0.0258464	0.0356478	0.0253852	0.0233541	0.0233406	0.0233784	0.000724398	0.000541855	0.000578233	0.000797509	0.000567914	0.000522475	0.000522174	0.000523018	0.0333829	0.0242163	0.0258367	0.0364363	0.0253746	0.0234638	0.0234009	0.0233799	5.87399e-05	2.56528e-05
1000	0.1	0.9	0.9	0.3	MAR	0.832536	426	-0.00625688	0.00134929	0.00190876	-0.00550212	0.00266684	-0.00027728	-0.00031842	0.000255701	0.000686433	0.000533295	0.000553844	0.00076685	0.000541117	0.000522114	0.000521031	0.000520052	0.0217069	0.0168643	0.0175141	0.0242499	0.0171116	0.0165107	0.0164764	0.0164455	0.000485625	0.000377285	0.000391823	0.000542516	0.000382819	0.000369375	0.000368609	0.000367916	0.0225803	0.0169098	0.0176091	0.0248545	0.0173097	0.0165048	0.0164713	0.0164392	2.59354e-05	1.2602e-05
100	0.3	0.9	0.9	0.3	MAR	0.7626	427	0.00124565	0.00741971	0.00546243	0.00204667	-0.0057546	-0.00178969	2.91429e-05	0.00145923	0.00135592	0.00114862	0.00124349	0.00142298	0.00118057	0.00111847	0.00110405	0.00111886	0.042878	0.0363225	0.0393227	0.0449984	0.0373327	0.035369	0.0349131	0.0353814	0.000959261	0.000812601	0.000879723	0.0010067	0.000835203	0.000791271	0.000781072	0.000791548	0.0428747	0.0370547	0.0396808	0.0450225	0.0377552	0.0353966	0.0348957	0.0353938	8.48377e-05	6.18546e-05
500	0.3	0.9	0.9	0.3	MAR	0.838553	428	3.21521e-05	0.00189095	0.00258837	-0.000217619	0.00154287	-9.27695e-05	-0.000137969	0.000295515	0.000584009	0.00049761	0.00051938	0.000633166	0.000516303	0.000488337	0.000484346	0.000485226	0.018468	0.0157358	0.0164242	0.0200225	0.0163269	0.0154426	0.0153164	0.0153442	0.000413164	0.000352039	0.000367441	0.00044794	0.000365264	0.000345479	0.000342656	0.000343278	0.0184588	0.0158412	0.0166188	0.0200136	0.0163915	0.0154351	0.0153093	0.0153394	1.49635e-05	1.13159e-05
1000	0.3	0.9	0.9	0.3	MAR	0.85655	429	-2.04255e-05	0.00105335	0.00116096	-0.000116429	0.00271124	-3.97996e-05	-0.000133943	0.000157921	0.000399694	0.00034639	0.000357022	0.000446491	0.000362056	0.000336227	0.00033703	0.000336266	0.0126394	0.0109538	0.01129	0.0141193	0.0114492	0.0106324	0.0106578	0.0106337	0.000282768	0.000245058	0.000252579	0.000315875	0.00025614	0.000237868	0.000238436	0.000237895	0.0126331	0.0109989	0.0113439	0.0141127	0.0117603	0.0106272	0.0106533	0.0106295	7.03566e-06	5.40273e-06
100	0.5	0.9	0.9	0.3	MAR	0.776283	430	6.89963e-05	0.006846	0.00805568	-0.0001648	-0.00958423	-0.00207313	-0.00169902	-0.000238646	0.00118691	0.00102017	0.00107865	0.00130091	0.00115299	0.000995488	0.000992959	0.0010238	0.0375333	0.0322606	0.0341098	0.0411384	0.0364606	0.0314801	0.0314001	0.0323753	0.000839691	0.00072173	0.0007631	0.000920343	0.000815692	0.000704268	0.000702479	0.000724297	0.0375146	0.0329632	0.0350316	0.0411182	0.0376816	0.0315326	0.0314304	0.03236	6.39826e-05	4.23936e-05
500	0.5	0.9	0.9	0.3	MAR	0.844672	431	0.00181029	0.0030896	0.00365718	0.00162274	0.00234153	0.00087212	0.000896842	0.00112076	0.000510878	0.000446658	0.000467047	0.000559358	0.000475821	0.000437871	0.000435908	0.000440938	0.0161554	0.0141246	0.0147693	0.0176884	0.0150468	0.0138467	0.0137846	0.0139437	0.000361426	0.000315993	0.000330417	0.000395724	0.000336624	0.000309776	0.000308388	0.000311947	0.0162485	0.0144516	0.0152082	0.0177539	0.0152204	0.0138672	0.0138069	0.0139817	1.07168e-05	8.76885e-06
1000	0.5	0.9	0.9	0.3	MAR	0.860877	432	0.000689967	0.00101701	0.00110853	0.00086652	0.00228592	-0.000190955	-0.000186368	3.93226e-05	0.000368478	0.00032217	0.000334906	0.000400289	0.000332288	0.00031254	0.000312596	0.000313487	0.0116523	0.0101879	0.0105907	0.0126583	0.0105079	0.00988337	0.00988517	0.00991333	0.000260683	0.000227922	0.000236933	0.000283189	0.000235081	0.00022111	0.00022115	0.00022178	0.0116669	0.0102335	0.0106433	0.0126816	0.0107485	0.00988028	0.00988198	0.00990845	5.93598e-06	4.68323e-06
100	0.1	0.7	0.2	0.5	MAR	0.466756	433	0.00831281	0.015647	0.0470951	-0.0147533	-0.0353984	-0.0379868	0.00844961	-0.0167296	0.00387298	0.00429921	0.0036263	0.00597294	0.00620303	0.002619	0.00240288	0.00119371	0.122474	0.135953	0.114674	0.188881	0.196157	0.08282	0.0759858	0.0377485	0.00273998	0.00304152	0.00256546	0.00422562	0.0043884	0.00185284	0.00169994	0.000844505	0.136605	0.136783	0.123915	0.189362	0.199229	0.0910785	0.0764164	0.163222	0.000590897	0.000653477
500	0.1	0.7	0.2	0.5	MAR	0.59569	434	-0.0180304	-0.0170524	-0.0141741	-0.0172036	-0.00902796	-0.0274021	-0.0120605	-0.00955289	0.00251796	0.00299761	0.00252191	0.00264018	0.00327312	0.00237576	0.00218602	0.00326002	0.0796248	0.0947927	0.0797499	0.0834898	0.103505	0.0751283	0.0691279	0.103091	0.00178136	0.00212069	0.00178415	0.00186782	0.0023156	0.00168076	0.00154652	0.00230633	0.0816019	0.0962676	0.0809604	0.0852029	0.103846	0.0799343	0.070138	0.104895	0.000316093	0.000381748
1000	0.1	0.7	0.2	0.5	MAR	0.626242	435	-0.0161217	-0.00574467	-0.00802819	-0.015094	0.000343342	-0.0164552	-0.00747161	-0.000805187	0.00182761	0.00215217	0.00206353	0.0018975	0.00223647	0.00193278	0.00172745	0.00220679	0.057794	0.0680576	0.0652545	0.0600042	0.0707233	0.0611198	0.0546269	0.0697848	0.00129296	0.00152258	0.00145986	0.00134241	0.00158221	0.00136736	0.0012221	0.00156122	0.0599726	0.0682657	0.0657141	0.0618444	0.0706888	0.0632666	0.0551084	0.0697895	0.000209605	0.000221415
100	0.3	0.7	0.2	0.5	MAR	0.548397	436	-0.0119482	-0.0111806	-0.00302527	-0.0130938	-0.011225	-0.0288339	-0.0121175	-0.00980878	0.00294086	0.00323235	0.002661	0.00327242	0.00342773	0.00266401	0.00251425	0.0035581	0.092998	0.102216	0.0841482	0.103483	0.108394	0.0842433	0.0795076	0.112517	0.00208054	0.00228676	0.00188255	0.00231511	0.00242499	0.00188468	0.00177873	0.00251722	0.0937163	0.102775	0.0841605	0.104257	0.10892	0.0890013	0.0803864	0.114025	0.000397803	0.000388818
500	0.3	0.7	0.2	0.5	MAR	0.632201	437	-0.0111035	-0.00340348	-0.00421459	-0.0117897	-0.00115746	-0.00886328	-0.00454649	-0.00194036	0.00127899	0.00149957	0.0015371	0.0014275	0.00146655	0.00139941	0.00128716	0.00144042	0.0404453	0.0474204	0.0486075	0.0451415	0.0463764	0.0442531	0.0407034	0.0455502	0.000904836	0.00106088	0.00108744	0.0010099	0.00103753	0.000990024	0.000910612	0.00101904	0.0419222	0.0475188	0.0487657	0.0466339	0.0463677	0.0451103	0.0409363	0.0455688	7.56775e-05	0.000117856
1000	0.3	0.7	0.2	0.5	MAR	0.652059	438	-0.00911017	-0.000157507	-0.000802079	-0.00920525	0.0021845	-0.00328774	-0.00104749	0.000723098	0.000904691	0.00105941	0.00105753	0.00100368	0.00100348	0.000988444	0.000896454	0.000976294	0.0286088	0.0335016	0.0334421	0.0317391	0.0317327	0.0312574	0.0283484	0.0308731	0.000640033	0.000749492	0.000748162	0.000710063	0.000709919	0.000699285	0.000634206	0.00069069	0.0300107	0.0334852	0.033435	0.0330318	0.0317919	0.0314142	0.0283535	0.0308662	3.69301e-05	4.72143e-05
100	0.5	0.7	0.2	0.5	MAR	0.562075	439	-0.0107379	-0.0043008	-0.00287848	-0.009776	-0.00713686	-0.019123	-0.0087859	-0.00305415	0.0024697	0.00277437	0.00251479	0.0026856	0.00265849	0.0023581	0.00224485	0.00267876	0.0780987	0.0877332	0.0795246	0.0849261	0.0840687	0.0745698	0.0709883	0.0847099	0.00174721	0.00196275	0.00177911	0.00189995	0.00188077	0.00166827	0.00158814	0.00189512	0.0787948	0.0877947	0.0795369	0.0854447	0.0843292	0.0769466	0.0714947	0.0847649	0.00030747	0.000342262
500	0.5	0.7	0.2	0.5	MAR	0.638318	440	-0.00955049	-0.00157444	-0.00174527	-0.0102454	-0.000987889	-0.00585012	-0.00316479	-0.00139609	0.00106558	0.0011947	0.0012333	0.00119755	0.00114115	0.00110425	0.00104374	0.00113011	0.0336967	0.0377797	0.0390003	0.0378699	0.0360863	0.0349196	0.033006	0.0357371	0.000753858	0.000845203	0.000872511	0.000847221	0.000807318	0.000781216	0.000738407	0.000799506	0.0350078	0.0377937	0.0390199	0.0392131	0.0360818	0.035389	0.033141	0.0357465	5.45156e-05	6.22777e-05
1000	0.5	0.7	0.2	0.5	MAR	0.656384	441	-0.0094544	-0.00107435	-0.000768252	-0.00968076	0.000504146	-0.00251395	-0.00161008	-0.0011139	0.00075136	0.00086116	0.00087596	0.00084342	0.000819575	0.00080963	0.000748797	0.000810854	0.0237601	0.0272323	0.0277003	0.0266713	0.0259172	0.0256027	0.023679	0.0256415	0.000531558	0.000609237	0.000619707	0.000596687	0.000579817	0.000572781	0.000529744	0.000573647	0.025561	0.0272398	0.0276971	0.0283613	0.0259092	0.0257131	0.0237219	0.0256528	2.82341e-05	3.47459e-05
100	0.1	0.85	0.2	0.5	MAR	0.626706	442	-0.00613594	-0.0144731	-0.00534787	-0.0200478	-0.0311608	-0.112718	-0.0774834	-0.0447325	0.00347541	0.00412452	0.00366138	0.00477619	0.00504669	0.00316682	0.00269303	0.000945965	0.109902	0.130429	0.115783	0.151036	0.15959	0.100144	0.085161	0.029914	0.00245871	0.00291793	0.00259028	0.00337896	0.00357033	0.0022404	0.00190521	0.000669233	0.123896	0.131164	0.115849	0.152286	0.162526	0.150745	0.115104	0.128139	0.000744324	0.00075549
500	0.1	0.85	0.2	0.5	MAR	0.75014	443	-0.0112641	-0.00894242	-0.0154008	-0.0109694	-0.00301455	-0.0237944	-0.0241214	-0.00972318	0.00188383	0.00219931	0.0022095	0.00205404	0.00229779	0.00216264	0.00193407	0.00248214	0.0595721	0.0695484	0.0698706	0.0649544	0.0726624	0.0683885	0.0611607	0.0784921	0.00133274	0.00155593	0.00156314	0.00145315	0.00162559	0.00152998	0.00136828	0.00175601	0.0605984	0.0700864	0.0715137	0.0658421	0.0726886	0.0723774	0.0657171	0.0799239	0.000180152	0.000329741
1000	0.1	0.85	0.2	0.5	MAR	0.779388	444	-0.00812524	-0.00119224	-0.00450207	-0.00709119	0.00444987	-0.00906277	-0.00777695	0.00110415	0.00132852	0.00152438	0.00155419	0.00144457	0.00148529	0.00145343	0.00128703	0.00149107	0.0420116	0.0482052	0.0491478	0.0456814	0.0469689	0.0459613	0.0406995	0.0471516	0.000939879	0.00107844	0.00109953	0.00102198	0.00105078	0.00102824	0.000910525	0.00105487	0.0427695	0.0481959	0.0493291	0.0462059	0.0471558	0.0468238	0.0414159	0.0471645	0.000103583	0.000125796
100	0.3	0.85	0.2	0.5	MAR	0.706045	445	-0.00656528	-0.00717678	-0.0129474	-0.00721524	-0.0128679	-0.027873	-0.0264402	-0.0124987	0.00217883	0.00256101	0.00257236	0.00245043	0.00254473	0.00242222	0.00226217	0.0027767	0.0689005	0.0809861	0.0813453	0.0774894	0.0804716	0.0765974	0.071536	0.0878069	0.00154143	0.00181181	0.00181985	0.00173358	0.0018003	0.00171363	0.00160039	0.0019644	0.0691783	0.0812631	0.0823291	0.0777861	0.0814542	0.0814752	0.0762323	0.0895756	0.0002298	0.000409623
500	0.3	0.85	0.2	0.5	MAR	0.785621	446	-0.00478883	-3.82e-05	-0.000941406	-0.00427135	0.00264563	-0.0035495	-0.00327907	0.000921264	0.000950938	0.00104505	0.00105253	0.00103272	0.000992063	0.000991702	0.000906482	0.000972919	0.0300713	0.0330473	0.0332838	0.0326576	0.0313718	0.0313604	0.0286655	0.0307664	0.000672751	0.00073933	0.000744622	0.000730612	0.000701845	0.00070159	0.000641301	0.000688302	0.0304354	0.0330308	0.0332805	0.0329196	0.0314675	0.031545	0.0288382	0.0307648	4.58671e-05	5.22736e-05
1000	0.3	0.85	0.2	0.5	MAR	0.804477	447	-0.00553292	-7.60614e-05	-0.000689075	-0.00610617	0.00242007	-0.00190688	-0.00171187	2.76433e-05	0.000641034	0.000731287	0.000740134	0.000700798	0.000691963	0.000695029	0.000604989	0.00068023	0.0202713	0.0231253	0.0234051	0.0221612	0.0218818	0.0219788	0.0191314	0.0215108	0.000453506	0.000517357	0.000523616	0.000495787	0.000489537	0.000491706	0.000428006	0.000481236	0.021003	0.0231139	0.0234035	0.0229763	0.0220043	0.0220504	0.0191983	0.0215	1.95419e-05	2.41662e-05
100	0.5	0.85	0.2	0.5	MAR	0.720214	448	-0.00536761	-0.0005254	-0.00294396	-0.0062624	-0.00900917	-0.0151435	-0.0149863	-0.00247936	0.00181019	0.00200198	0.00206823	0.00202718	0.00197349	0.00189716	0.00175607	0.00203436	0.0572432	0.0633081	0.0654033	0.064105	0.0624072	0.0599935	0.0555319	0.0643322	0.00128064	0.00141632	0.00146319	0.00143415	0.00139617	0.00134217	0.00124235	0.00143923	0.0574658	0.0632786	0.0654368	0.0643783	0.0630233	0.0618462	0.0574917	0.0643478	0.000160497	0.000199963
500	0.5	0.85	0.2	0.5	MAR	0.791958	449	-0.00561115	0.000632043	0.00114923	-0.00557573	0.00194492	-0.00205703	-0.00251286	0.000592286	0.000773293	0.000870748	0.000872159	0.000855653	0.000850616	0.000822498	0.00076737	0.000837175	0.0244537	0.0275355	0.0275801	0.0270581	0.0268988	0.0260097	0.0242664	0.0264738	0.000547075	0.00061602	0.000617018	0.000605341	0.000601777	0.000581885	0.000542884	0.000592268	0.0250773	0.0275289	0.0275902	0.0276134	0.0269556	0.0260779	0.0243841	0.0264672	2.93575e-05	3.35745e-05
1000	0.5	0.85	0.2	0.5	MAR	0.808958	450	-0.0052224	0.000117734	0.000206872	-0.0056586	0.00262095	-0.00106458	-0.00105658	0.000377602	0.000537716	0.000617184	0.000629243	0.000598033	0.000586654	0.000586348	0.000544623	0.0005763	0.0170041	0.0195171	0.0198984	0.0189115	0.0185516	0.018542	0.0172225	0.0182242	0.000380413	0.000436633	0.000445164	0.000423085	0.000415035	0.000414818	0.0003853	0.00040771	0.0177798	0.0195077	0.0198895	0.0197308	0.0187267	0.0185632	0.0172463	0.018219	1.43934e-05	1.65216e-05
100	0.1	0.9	0.2	0.5	MAR	0.68666	451	-0.00791816	-0.0217116	-0.0165892	-0.0213544	-0.0315947	-0.132725	-0.100831	-0.0330645	0.00272743	0.00368033	0.00339466	0.00366498	0.00394561	0.00321371	0.00274543	0.000728155	0.086249	0.116382	0.107349	0.115897	0.124771	0.101627	0.086818	0.0230263	0.00192955	0.00260369	0.00240159	0.00259283	0.00279136	0.00227358	0.00194228	0.000515141	0.096407	0.118333	0.10857	0.117791	0.128649	0.167134	0.133029	0.104413	0.000529952	0.000859706
500	0.1	0.9	0.2	0.5	MAR	0.804591	452	-0.00635206	-0.00301931	-0.00808491	-0.00573067	-0.000856409	-0.0137601	-0.0217676	-0.00883382	0.0015077	0.00168233	0.00171246	0.00159506	0.00181268	0.00168385	0.00169004	0.00211169	0.0476778	0.0532001	0.0541526	0.0504403	0.0573219	0.053248	0.0534439	0.0667776	0.00106664	0.00119018	0.0012115	0.00112844	0.0012824	0.00119126	0.00119564	0.00149394	0.0480754	0.0532591	0.0547261	0.0507397	0.0572996	0.0549714	0.0576821	0.0681692	0.000118605	0.000166489
1000	0.1	0.9	0.2	0.5	MAR	0.832536	453	-0.00814119	-0.00301041	-0.00548659	-0.00807374	0.00105537	-0.00899239	-0.0106294	-0.0023265	0.00107589	0.00119046	0.00122637	0.00117038	0.00122002	0.00114513	0.00100541	0.00122625	0.0340226	0.0376456	0.0387812	0.0370105	0.0385805	0.0362122	0.0317938	0.0387775	0.000761148	0.000842203	0.000867608	0.000827994	0.000863118	0.000810135	0.000711287	0.000867524	0.0349665	0.037747	0.0391482	0.0378628	0.0385757	0.0372945	0.0335085	0.0388278	5.82646e-05	7.91347e-05
100	0.3	0.9	0.2	0.5	MAR	0.7626	454	-0.00445313	-0.00474848	-0.00847598	-0.00359619	-0.0118001	-0.0187588	-0.0271064	-0.010929	0.00169989	0.00196769	0.0020123	0.0019121	0.00202718	0.0019418	0.00194907	0.00228873	0.0537551	0.0622237	0.0636344	0.060466	0.064105	0.061405	0.0616352	0.072376	0.0012026	0.00139206	0.00142362	0.00135274	0.00143415	0.00137375	0.00137889	0.00161919	0.0539124	0.0623736	0.0641648	0.0605427	0.0651504	0.0641771	0.0673042	0.0744088	0.000149034	0.000222764
500	0.3	0.9	0.2	0.5	MAR	0.838553	455	-0.00371583	0.000137587	-0.000115585	-0.00369032	0.00198488	-0.00261711	-0.00338199	0.000584336	0.000730173	0.00085746	0.000848643	0.0008323	0.000796059	0.000832578	0.000718695	0.000788935	0.0230901	0.0271153	0.0268364	0.0263196	0.0251736	0.0263284	0.0227271	0.0249483	0.000516568	0.000606619	0.000600381	0.000588819	0.00056318	0.000589016	0.000508448	0.000558141	0.0233758	0.0271021	0.0268233	0.026564	0.0252392	0.0264451	0.0229661	0.0249427	2.63644e-05	3.67947e-05
1000	0.3	0.9	0.2	0.5	MAR	0.85655	456	-0.00554446	-0.00147722	-0.00163412	-0.00625857	0.00124218	-0.00277407	-0.00314303	-0.00127012	0.000539039	0.00060044	0.00061351	0.000590209	0.000573826	0.000581857	0.000502514	0.000561987	0.0170459	0.0189876	0.0194009	0.018664	0.018146	0.0183999	0.0158909	0.0177716	0.000381349	0.000424788	0.000434034	0.000417549	0.00040596	0.000411641	0.000355509	0.000397584	0.0179168	0.0190355	0.0194599	0.0196766	0.0181794	0.0185988	0.0161909	0.0178081	1.6713e-05	1.89289e-05
100	0.5	0.9	0.2	0.5	MAR	0.776283	457	-0.00490586	0.0003538	-0.00276464	-0.0041392	-0.0111402	-0.0119162	-0.0147039	-0.00250577	0.00141853	0.00155544	0.0016376	0.00154203	0.00162288	0.00157162	0.00142834	0.00164585	0.0448578	0.0491872	0.0517856	0.0487634	0.0513198	0.0496989	0.045168	0.0520464	0.00100355	0.00110041	0.00115854	0.00109093	0.00114812	0.00111186	0.00101049	0.00116437	0.0451029	0.0491639	0.0518335	0.0489145	0.0524899	0.0510834	0.0474796	0.0521066	0.000103726	0.000140074
500	0.5	0.9	0.2	0.5	MAR	0.844672	458	-0.00424886	-0.000516707	-0.000849421	-0.00455866	0.000533142	-0.0027041	-0.0030741	-0.000787604	0.000627829	0.000687213	0.000713617	0.000703181	0.000664149	0.000668299	0.000603446	0.000658601	0.0198537	0.0217316	0.0225665	0.0222365	0.0210022	0.0211335	0.0190826	0.0208268	0.000444164	0.000486176	0.000504856	0.000497473	0.000469859	0.000472795	0.000426914	0.000465934	0.0202935	0.0217269	0.0225712	0.0226881	0.0209985	0.0212953	0.0193192	0.0208313	1.86893e-05	2.15473e-05
1000	0.5	0.9	0.2	0.5	MAR	0.860877	459	-0.00389877	-0.000227243	-0.000326493	-0.00368252	0.00217686	-0.000948516	-0.00157197	-0.000225404	0.000447421	0.000500496	0.000508573	0.000505751	0.000477158	0.000473628	0.000436027	0.000469454	0.0141487	0.0158271	0.0160825	0.0159933	0.0150891	0.0149774	0.0137884	0.0148454	0.000316533	0.000354081	0.000359795	0.000357799	0.000337571	0.000335073	0.000308472	0.00033212	0.0146692	0.0158208	0.0160778	0.016404	0.0152378	0.015	0.0138708	0.0148397	9.94511e-06	1.07284e-05
100	0.1	0.7	0.9	0.5	MAR	0.466756	460	-0.00693189	-0.0479896	-0.00940137	-0.0294389	-0.120199	-0.024986	-0.019679	-0.0447222	0.00385365	0.00371971	0.00316073	0.00559948	0.00572085	0.0026619	0.00244621	0.00105132	0.121863	0.117628	0.099951	0.177071	0.180909	0.0841768	0.0773558	0.0332458	0.00272631	0.00263155	0.00223609	0.00396141	0.00404727	0.00188319	0.00173059	0.00074377	0.129224	0.126986	0.100342	0.179414	0.217125	0.0877664	0.0797822	0.109305	0.000585745	0.000515117
500	0.1	0.7	0.9	0.5	MAR	0.59569	461	-0.0334511	-0.0266163	-0.0384318	-0.0313365	-0.0120512	-0.00700936	-0.00931253	-0.00237326	0.00228451	0.00194612	0.00179182	0.00236232	0.00218944	0.00136575	0.00144517	0.00143582	0.0722425	0.0615416	0.0566624	0.0747031	0.069236	0.043189	0.0457003	0.0454045	0.0016162	0.0013768	0.00126764	0.00167125	0.00154894	0.000966218	0.0010224	0.00101578	0.0795784	0.0670225	0.0684428	0.080975	0.0702429	0.0437327	0.0466171	0.0460212	0.000331769	0.000281316
1000	0.1	0.7	0.9	0.5	MAR	0.626242	462	-0.0289718	-0.00767033	-0.0126744	-0.0288428	-0.001447	-0.00369111	-0.00343921	-0.000361032	0.00157521	0.00111088	0.00119736	0.00164399	0.00130925	0.000951838	0.000968537	0.000984589	0.0498124	0.035129	0.0378638	0.0519874	0.0414021	0.0300998	0.0306278	0.0311354	0.0011144	0.000785902	0.000847084	0.00116305	0.000926243	0.000673388	0.000685202	0.000696558	0.0576035	0.0359395	0.0399108	0.0594297	0.0414067	0.0303103	0.0308051	0.031122	0.000156779	6.26557e-05
100	0.3	0.7	0.9	0.5	MAR	0.548397	463	-0.0106712	-0.0133786	-0.0201686	-0.0102724	-0.0119597	-0.0110066	-0.00550355	-1.93057e-05	0.00279837	0.00270033	0.00239484	0.003019	0.00287559	0.00194813	0.00205758	0.0021043	0.0884922	0.0853919	0.0757316	0.0954691	0.0909341	0.0616054	0.0650662	0.0665439	0.00197974	0.00191038	0.00169426	0.00213582	0.00203436	0.00137823	0.00145565	0.00148871	0.0890894	0.0863914	0.0783346	0.0959727	0.0916721	0.0625506	0.0652662	0.067601	0.00040611	0.00034303
500	0.3	0.7	0.9	0.5	MAR	0.632201	464	-0.0122537	0.00164742	0.00126735	-0.0122214	0.00207821	-0.00161341	-0.000629936	0.00146644	0.00121261	0.000971389	0.00103054	0.00134241	0.00107048	0.000883347	0.000893251	0.000908218	0.0383461	0.030718	0.0325886	0.0424507	0.0338516	0.0279339	0.0282471	0.0287204	0.000857873	0.000687219	0.000729068	0.000949701	0.000757323	0.000624933	0.00063194	0.000642528	0.0402381	0.0307468	0.032597	0.0441545	0.0338984	0.0279665	0.02824	0.0287434	7.31087e-05	4.21332e-05
1000	0.3	0.7	0.9	0.5	MAR	0.652059	465	-0.0139725	-0.0003063	-0.000148184	-0.0134516	0.000799715	-0.00250663	-0.00221718	-0.000443513	0.000875637	0.000664644	0.000684482	0.000994078	0.00073945	0.000636012	0.000634989	0.000641735	0.0276901	0.0210179	0.0216452	0.0314355	0.0233835	0.0201125	0.0200801	0.0202934	0.000619479	0.000470209	0.000484244	0.000703271	0.000523131	0.000449954	0.00044923	0.000454002	0.0310033	0.0210096	0.0216349	0.0341782	0.0233854	0.0202581	0.0201922	0.0202881	4.13616e-05	2.04561e-05
100	0.5	0.7	0.9	0.5	MAR	0.562075	466	-0.015162	0.00358152	0.00031736	-0.0152696	-0.00668903	-0.00934513	-0.00558314	-0.00216334	0.00251737	0.00232227	0.00236919	0.00268771	0.00230614	0.00181043	0.00186719	0.00193268	0.0796061	0.0734366	0.0749205	0.0849928	0.0729265	0.0572509	0.0590457	0.0611166	0.00178094	0.00164291	0.00167611	0.00190145	0.0016315	0.00128081	0.00132096	0.00136729	0.080998	0.0734872	0.0748837	0.0863117	0.0731963	0.0579803	0.0592796	0.0611549	0.000315438	0.000265392
500	0.5	0.7	0.9	0.5	MAR	0.638318	467	-0.0128047	0.00265499	0.00295037	-0.013433	0.000381533	-0.00219157	-0.00155271	8.98063e-05	0.00104905	0.000841767	0.000879437	0.00116082	0.00093	0.000804459	0.000805932	0.000816232	0.033174	0.026619	0.0278103	0.0367083	0.0294092	0.0254392	0.0254858	0.0258115	0.000742165	0.000595517	0.000622167	0.000821232	0.000657939	0.000569123	0.000570165	0.000577452	0.035544	0.0267378	0.0279525	0.0390717	0.029397	0.0255208	0.0255203	0.0257988	6.11094e-05	3.132e-05
1000	0.5	0.7	0.9	0.5	MAR	0.656384	468	-0.0110825	0.00187061	0.0022168	-0.0109059	0.00235691	-0.000922466	-0.000505865	0.000833619	0.000730546	0.00058897	0.000609744	0.000813029	0.000647099	0.000555745	0.000560008	0.000564817	0.0231019	0.0186249	0.0192818	0.0257102	0.0204631	0.0175742	0.017709	0.0178611	0.000516832	0.000416673	0.00043137	0.000575186	0.000457797	0.000393168	0.000396183	0.000399586	0.0256122	0.0187093	0.0193992	0.0279159	0.0205882	0.0175896	0.0177074	0.0178716	2.86871e-05	1.4871e-05
100	0.1	0.85	0.9	0.5	MAR	0.626706	469	-0.00359994	-0.0611353	-0.047483	-0.00971222	-0.0742482	-0.0369844	-0.0768753	-0.0257167	0.00335455	0.00429002	0.00375973	0.00417396	0.00473582	0.00221036	0.00319825	0.000781227	0.10608	0.135662	0.118893	0.131992	0.14976	0.0698978	0.101138	0.0247046	0.00237322	0.00303502	0.00265986	0.00295291	0.00335041	0.00156375	0.00226264	0.000552687	0.112257	0.148739	0.127969	0.132283	0.167088	0.0790485	0.126998	0.080083	0.00061885	0.000962552
500	0.1	0.85	0.9	0.5	MAR	0.75014	470	-0.00612195	-0.00364449	-0.0160736	-0.00690462	-0.00242775	-0.00483125	-0.00535797	0.00208451	0.0016502	0.00138055	0.0016483	0.00181938	0.0014005	0.00105956	0.00141488	0.00108952	0.0521841	0.0436569	0.0521239	0.0575337	0.0442876	0.0335061	0.0447424	0.0344535	0.00116745	0.000976687	0.00116611	0.00128714	0.000990797	0.000749594	0.00100097	0.00077079	0.052516	0.043787	0.054521	0.057918	0.044332	0.033836	0.0450399	0.0347777	0.000134098	0.000168271
1000	0.1	0.85	0.9	0.5	MAR	0.779388	471	-0.00747208	0.000876103	-0.00241637	-0.00810424	0.00176456	-0.00335878	-0.00212231	0.000271691	0.00113679	0.000742524	0.000854491	0.00124578	0.000842133	0.000696401	0.000689072	0.000700954	0.0359484	0.0234807	0.0270214	0.039395	0.0266306	0.0220221	0.0217904	0.0221661	0.000804234	0.000525307	0.000604519	0.00088134	0.000595776	0.000492676	0.000487491	0.000495897	0.0366992	0.0234853	0.0271158	0.0402007	0.0266757	0.0222659	0.0218826	0.0221567	7.35618e-05	2.54386e-05
100	0.3	0.85	0.9	0.5	MAR	0.706045	472	-0.000386173	0.00203738	-0.00891403	0.000310952	-0.0116624	-0.0149765	-0.011102	-0.00183266	0.0020248	0.00205955	0.00215031	0.00223475	0.00197346	0.00148971	0.00172473	0.00153351	0.0640296	0.0651287	0.0679987	0.070669	0.0624064	0.0471087	0.0545408	0.0484938	0.00143246	0.00145705	0.00152126	0.001581	0.00139615	0.00105391	0.00122018	0.0010849	0.0639988	0.065128	0.0685468	0.0706343	0.0634561	0.0494096	0.0556326	0.0492221	0.000208308	0.000365504
500	0.3	0.85	0.9	0.5	MAR	0.785621	473	0.001057	0.00364628	0.00420449	0.00121903	0.000969734	-0.00231962	-0.00168575	-7.6785e-05	0.000903628	0.000672731	0.000707441	0.0010048	0.000750089	0.000651227	0.000644569	0.000643345	0.0285752	0.0212736	0.0223712	0.0317745	0.0237199	0.0205936	0.020383	0.0203443	0.000639281	0.000475931	0.000500486	0.000710854	0.000530659	0.000460717	0.000456007	0.000455141	0.0285805	0.0215734	0.0227519	0.031782	0.0237279	0.0207136	0.0204425	0.0203343	3.94671e-05	2.08758e-05
1000	0.3	0.85	0.9	0.5	MAR	0.804477	474	-0.000409117	0.00135077	0.00198417	0.00017419	0.00172552	-0.0019535	-0.00180332	-0.000540606	0.000625464	0.000482216	0.000507416	0.00069533	0.000530038	0.000462993	0.000458589	0.000462486	0.0197789	0.015249	0.0160459	0.0219883	0.0167613	0.0146411	0.0145019	0.0146251	0.000442491	0.000341149	0.000358977	0.000491919	0.000374981	0.00032755	0.000324434	0.000327191	0.0197732	0.0153011	0.0161602	0.021978	0.0168415	0.0147636	0.0146063	0.0146278	1.74746e-05	1.00042e-05
100	0.5	0.85	0.9	0.5	MAR	0.720214	475	0.00447987	0.014663	0.0135707	0.0047504	-0.00581392	-0.00746632	-0.00396708	-0.000146625	0.00174135	0.0015996	0.0016664	0.0019004	0.00178448	0.00140119	0.00141497	0.00146574	0.0550664	0.0505837	0.0526961	0.0600958	0.0564303	0.0443096	0.0447453	0.0463506	0.00123194	0.00113165	0.00117891	0.00134446	0.00126245	0.000991289	0.00100104	0.00103695	0.0552209	0.0526418	0.05439	0.0602533	0.056701	0.0449124	0.0448985	0.0463973	0.000136821	0.000153477
500	0.5	0.85	0.9	0.5	MAR	0.791958	476	0.00236273	0.00498342	0.00619229	0.0023256	0.00189122	-0.00117194	-0.000841551	0.000650028	0.000745962	0.000589533	0.000620353	0.000829349	0.000713212	0.000559313	0.000556355	0.000570435	0.0235894	0.0186427	0.0196173	0.0262263	0.0225537	0.017687	0.0175935	0.0180387	0.000527739	0.000417071	0.000438876	0.000586732	0.000504569	0.000395692	0.000393599	0.00040356	0.0236957	0.0192882	0.0205621	0.0263162	0.0226217	0.017717	0.0176048	0.0180414	2.6297e-05	1.65193e-05
1000	0.5	0.85	0.9	0.5	MAR	0.808958	477	0.00210041	0.00264972	0.00338838	0.00237384	0.00285039	-0.00112824	-0.00102835	0.000244906	0.000525802	0.000435084	0.00045345	0.000590954	0.000492271	0.000405392	0.000401883	0.000413489	0.0166273	0.0137586	0.0143394	0.0186876	0.015567	0.0128196	0.0127087	0.0130757	0.000371984	0.000307805	0.000320798	0.000418076	0.000348262	0.000286799	0.000284316	0.000292527	0.0167512	0.0140046	0.0147273	0.0188285	0.0158181	0.0128628	0.0127439	0.0130714	1.25863e-05	8.18665e-06
100	0.1	0.9	0.9	0.5	MAR	0.68666	478	0.0016738	-0.047063	-0.0440154	-0.00106889	-0.0594573	-0.0428578	-0.0996859	-0.0279666	0.00270299	0.00381693	0.0035626	0.00317425	0.00400696	0.00185807	0.00348799	0.00078158	0.0854759	0.120702	0.112659	0.100379	0.126711	0.0587572	0.1103	0.0247157	0.00191226	0.00270033	0.0025204	0.00224566	0.00283477	0.00131451	0.00246761	0.000552937	0.0913473	0.129496	0.1209	0.100334	0.13991	0.0727032	0.148631	0.07988	0.000592209	0.000935183
500	0.1	0.9	0.9	0.5	MAR	0.804591	479	-0.00348986	-0.00366046	-0.0133467	-0.00345924	-0.00276925	-0.00741182	-0.00709548	-0.000762139	0.00127009	0.00123394	0.00132763	0.00139358	0.00110337	0.000803711	0.0012714	0.000811255	0.0401639	0.0390207	0.0419832	0.0440688	0.0348915	0.0254156	0.040205	0.0256541	0.000898541	0.000872966	0.000939243	0.000985902	0.000780588	0.000568594	0.000899462	0.000573931	0.0402952	0.0391726	0.0440337	0.0441824	0.0349838	0.0264621	0.0408066	0.0258602	7.94572e-05	0.000261374
1000	0.1	0.9	0.9	0.5	MAR	0.832536	480	-0.00248303	0.0019942	0.00025096	-0.00303892	0.00205529	-0.00236684	-0.00117958	0.000509035	0.000867147	0.000587193	0.000674416	0.000953046	0.000643757	0.0005453	0.000537993	0.000551736	0.0274216	0.0185687	0.0213269	0.030138	0.0203574	0.0172439	0.0170128	0.0174474	0.000613472	0.000415416	0.000477123	0.000674243	0.000455433	0.000385778	0.000380609	0.000390332	0.0275201	0.0186662	0.0213177	0.0302758	0.0204507	0.017397	0.0170452	0.0174461	3.61843e-05	1.49349e-05
100	0.3	0.9	0.9	0.5	MAR	0.7626	481	0.00442469	0.00629362	-0.00206142	0.00449286	-0.0124013	-0.0123134	-0.0124288	-0.000777856	0.00155506	0.00153586	0.00174442	0.0017201	0.00167957	0.0012148	0.00174305	0.00120346	0.0491752	0.0485681	0.0551635	0.0543944	0.0531127	0.0384154	0.0551201	0.0380568	0.00110014	0.00108656	0.00123411	0.0012169	0.00118823	0.000859424	0.00123314	0.000851401	0.0493493	0.0489501	0.0551745	0.0545525	0.0545154	0.0403223	0.0564771	0.0387694	0.000122251	0.000227795
500	0.3	0.9	0.9	0.5	MAR	0.838553	482	0.00490027	0.00486301	0.00542515	0.00512181	0.00231276	-0.000890999	-0.000792072	0.000628837	0.000692979	0.000548099	0.00057452	0.000789417	0.000620262	0.000520579	0.00051206	0.000523683	0.0219139	0.0173324	0.0181679	0.0249636	0.0196144	0.0164622	0.0161928	0.0165603	0.000490256	0.000387759	0.000406451	0.000558481	0.000438811	0.000368289	0.000362263	0.000370485	0.0224444	0.0179934	0.0189519	0.0254713	0.0197406	0.016478	0.016204	0.016564	2.17294e-05	1.34463e-05
1000	0.3	0.9	0.9	0.5	MAR	0.85655	483	0.00297678	0.00235031	0.00276886	0.00316218	0.00226398	-0.000693508	-0.000727365	6.08116e-05	0.000498103	0.000390394	0.000406988	0.000562075	0.000439182	0.000373279	0.00037315	0.000378198	0.0157514	0.0123453	0.0128701	0.0177744	0.0138882	0.0118041	0.0118	0.0119597	0.000352388	0.000276188	0.000287928	0.000397646	0.000310704	0.00026408	0.000263989	0.00026756	0.0160225	0.012561	0.0131583	0.0180447	0.0140646	0.0118186	0.0118165	0.0119538	1.11393e-05	6.83292e-06
100	0.5	0.9	0.9	0.5	MAR	0.776283	484	0.00428454	0.0154115	0.0142746	0.0060236	-0.00648373	-0.00539457	-0.00307996	0.000383697	0.00136831	0.00114144	0.00124697	0.00149553	0.0014098	0.00109193	0.00115886	0.00113197	0.0432699	0.0360954	0.0394328	0.0472927	0.0445817	0.0345297	0.0366463	0.035796	0.000968028	0.000807522	0.000882186	0.00105803	0.000997376	0.000772495	0.000819847	0.000800823	0.04346	0.0392312	0.0419185	0.0476513	0.0450286	0.0349315	0.0367573	0.0358699	8.23332e-05	6.03246e-05
500	0.5	0.9	0.9	0.5	MAR	0.844672	485	0.00454774	0.00463992	0.00573617	0.00479637	0.00152827	-0.000880102	-0.000784854	0.000147452	0.000586288	0.000471477	0.000501185	0.000651584	0.000596663	0.000451303	0.000453396	0.000463528	0.01854	0.0149094	0.0158489	0.0206049	0.0188681	0.0142715	0.0143376	0.014658	0.000414775	0.000333551	0.000354569	0.00046097	0.000422115	0.000319279	0.000320759	0.000327928	0.0190807	0.0156076	0.0168475	0.0211458	0.0189205	0.0142914	0.0143519	0.0146515	1.53062e-05	1.02666e-05
1000	0.5	0.9	0.9	0.5	MAR	0.860877	486	0.00384017	0.00280497	0.00326199	0.00359901	0.00249658	-0.000684564	-0.000703296	0.00013666	0.000415005	0.00036286	0.000375749	0.000471108	0.000417682	0.000341483	0.000341842	0.000353289	0.0131236	0.0114747	0.0118822	0.0148978	0.0132083	0.0107986	0.01081	0.011172	0.000293599	0.000256709	0.000265828	0.000333291	0.000295493	0.000241586	0.00024184	0.000249938	0.0136676	0.0118069	0.0123161	0.0153191	0.0134356	0.0108149	0.0108275	0.0111672	8.06558e-06	6.36203e-06
100	0.1	0.7	0.2	0.1	MNAR	0.466756	487	-0.00520735	-0.00355733	0.00193115	-0.00683222	-0.0100133	-0.0100641	-0.00699428	-0.00893888	0.00315904	0.00309215	0.00276379	0.00344427	0.00321038	0.00295387	0.00289526	0.0032777	0.0998978	0.0977823	0.0873986	0.108918	0.101521	0.0934096	0.0915561	0.10365	0.0022349	0.00218757	0.00195527	0.00243669	0.00227121	0.00208975	0.00204828	0.00231884	0.0999835	0.0977981	0.0873763	0.109077	0.101963	0.0939037	0.0917772	0.104138	0.00044014	0.000376534
500	0.1	0.7	0.2	0.1	MNAR	0.59569	488	-0.00894576	-0.00833829	-0.0089197	-0.00860849	-0.00685365	-0.00922986	-0.00889167	-0.00804921	0.00131652	0.00133792	0.00143124	0.00140324	0.00131923	0.0013187	0.00129982	0.00131307	0.0416321	0.0423088	0.0452597	0.0443743	0.0417178	0.0417011	0.041104	0.041523	0.000931388	0.000946527	0.00101254	0.000992736	0.000933305	0.000932931	0.000919574	0.000928948	0.042562	0.0431019	0.0461081	0.0451798	0.0422564	0.0426899	0.0420347	0.0422756	8.96193e-05	9.50359e-05
1000	0.1	0.7	0.2	0.1	MNAR	0.626242	489	-0.00749636	-0.00680041	-0.00668587	-0.00762914	-0.00497851	-0.00719525	-0.0069888	-0.00653698	0.000985121	0.00100296	0.00102415	0.0010471	0.000983434	0.000980124	0.00096865	0.000975642	0.0311523	0.0317163	0.0323864	0.0331124	0.0310989	0.0309942	0.0306314	0.0308525	0.000696934	0.000709553	0.000724545	0.000740785	0.000695741	0.000693399	0.000685282	0.000690229	0.0320264	0.0324216	0.0330535	0.0339637	0.0314795	0.0318034	0.0314036	0.0315223	4.65483e-05	4.87294e-05
100	0.3	0.7	0.2	0.1	MNAR	0.548397	490	-0.00811999	-0.00686038	-0.00788552	-0.00745	-0.0100025	-0.00922183	-0.00799498	-0.00679863	0.00204557	0.00205145	0.00206328	0.00205767	0.00194504	0.00198689	0.00194775	0.00197273	0.0646867	0.0648724	0.0652466	0.0650693	0.0615076	0.0628308	0.0615933	0.0623831	0.00144716	0.00145132	0.00145969	0.00145572	0.00137604	0.00140564	0.00137796	0.00139563	0.0651623	0.0652019	0.065689	0.0654621	0.0622853	0.0634729	0.0620795	0.0627215	0.00025266	0.000206308
500	0.3	0.7	0.2	0.1	MNAR	0.632201	491	-0.00546149	-0.00436214	-0.00391807	-0.00549945	-0.00342222	-0.00493693	-0.00487742	-0.00450812	0.000858051	0.000867181	0.000909565	0.000888082	0.000859026	0.000857722	0.00084743	0.000854544	0.027134	0.0274227	0.028763	0.0280836	0.0271648	0.0271235	0.0267981	0.027023	0.000607038	0.000613496	0.000643481	0.000628283	0.000607727	0.000606804	0.000599523	0.000604556	0.0276648	0.0277539	0.0290143	0.0286032	0.027366	0.0275558	0.0272252	0.0273832	3.53473e-05	3.59747e-05
1000	0.3	0.7	0.2	0.1	MNAR	0.652059	492	-0.0071458	-0.0063404	-0.00610975	-0.0075201	-0.00475277	-0.00644	-0.0065143	-0.0062798	0.000611998	0.000622431	0.000651288	0.000643733	0.000615726	0.000612104	0.000607648	0.000611025	0.0193531	0.019683	0.0205955	0.0203566	0.019471	0.0193564	0.0192155	0.0193223	0.000432965	0.000440345	0.000460761	0.000455416	0.000435602	0.000433039	0.000429887	0.000432276	0.0206211	0.0206696	0.0214728	0.0216917	0.0200332	0.0203904	0.0202806	0.020308	1.92385e-05	1.9642e-05
100	0.5	0.7	0.2	0.1	MNAR	0.562075	493	-0.00763469	-0.00695188	-0.0087904	-0.0064652	-0.0109008	-0.00835653	-0.00777416	-0.00645726	0.00176186	0.00177979	0.00185384	0.00181371	0.00169776	0.00175923	0.00173694	0.00173339	0.0557148	0.056282	0.0586236	0.0573545	0.053688	0.0556317	0.054927	0.0548146	0.00124644	0.00125913	0.00131152	0.00128313	0.0012011	0.00124459	0.00122882	0.0012263	0.0562079	0.0566818	0.05925	0.0576892	0.0547572	0.0562284	0.0554472	0.0551664	0.000169705	0.000153721
500	0.5	0.7	0.2	0.1	MNAR	0.638318	494	-0.00549876	-0.0046032	-0.0045711	-0.00558493	-0.00388796	-0.00505935	-0.00502515	-0.00474099	0.000785885	0.000798011	0.000831326	0.000825406	0.000785413	0.00078326	0.000780854	0.000782196	0.0248519	0.0252353	0.0262888	0.0261016	0.024837	0.0247688	0.0246928	0.0247352	0.000555983	0.000564561	0.00058813	0.000583942	0.000555649	0.000554125	0.000552423	0.000553373	0.0254408	0.0256393	0.0266703	0.0266797	0.0251271	0.0252681	0.0251868	0.0251733	2.94068e-05	3.03179e-05
1000	0.5	0.7	0.2	0.1	MNAR	0.656384	495	-0.00610653	-0.0052533	-0.00521415	-0.00600652	-0.00389796	-0.00543263	-0.00542145	-0.00531917	0.000553361	0.000560075	0.000572328	0.000579066	0.000556343	0.000551304	0.000550261	0.00055255	0.0174988	0.0177111	0.0180986	0.0183117	0.0175931	0.0174338	0.0174008	0.0174732	0.000391481	0.000396231	0.0004049	0.000409666	0.000393591	0.000390026	0.000389288	0.000390907	0.0185254	0.0184653	0.018826	0.0192629	0.0180112	0.0182523	0.0182175	0.0182565	1.5583e-05	1.53007e-05
100	0.1	0.85	0.2	0.1	MNAR	0.626706	496	-0.0161441	-0.014705	-0.016832	-0.0159111	-0.0212139	-0.0237062	-0.0239132	-0.0210014	0.00256241	0.00256923	0.00259877	0.00264984	0.00256249	0.0025464	0.00243686	0.00265322	0.0810304	0.0812463	0.0821804	0.0837952	0.0810331	0.0805243	0.0770603	0.0839023	0.0018128	0.00181763	0.00183853	0.00187465	0.00181286	0.00180148	0.00172398	0.00187705	0.0825832	0.0825263	0.0838462	0.0852512	0.0837247	0.0839027	0.0806486	0.0877844	0.000423758	0.000354578
500	0.1	0.85	0.2	0.1	MNAR	0.75014	497	-0.010258	-0.00866947	-0.00860504	-0.0100371	-0.00684115	-0.00991083	-0.0109084	-0.00863886	0.00104698	0.00107403	0.00107574	0.00112314	0.00103669	0.00104404	0.00100858	0.00103057	0.0331083	0.0339637	0.0340179	0.035517	0.0327831	0.0330154	0.0318941	0.0325895	0.000740695	0.000759831	0.000761044	0.000794581	0.000733419	0.000738616	0.000713531	0.000729089	0.0346452	0.0350363	0.0350729	0.0368909	0.0334732	0.0344551	0.0336929	0.0336993	5.59812e-05	5.98131e-05
1000	0.1	0.85	0.2	0.1	MNAR	0.779388	498	-0.00907472	-0.00790061	-0.00763502	-0.00851473	-0.00510089	-0.00833761	-0.00914708	-0.00766147	0.00072779	0.000750607	0.000765799	0.000780833	0.000728729	0.000728271	0.000704416	0.000722914	0.0230147	0.0237363	0.0242167	0.0246921	0.0230444	0.0230299	0.0222756	0.0228605	0.000514883	0.000531025	0.000541772	0.000552409	0.000515547	0.000515223	0.000498347	0.000511433	0.0247285	0.0250053	0.0253802	0.0261073	0.023591	0.0244819	0.0240702	0.0240994	3.04748e-05	3.20431e-05
100	0.3	0.85	0.2	0.1	MNAR	0.706045	499	-0.00892705	-0.00780814	-0.00876619	-0.00844381	-0.0135776	-0.00977421	-0.0101221	-0.00794777	0.00147573	0.00151485	0.00158954	0.00158313	0.00145669	0.00148899	0.00145321	0.00147651	0.0466665	0.0479036	0.0502656	0.0500631	0.0460646	0.0470859	0.0459545	0.0466913	0.00104402	0.00107169	0.00112453	0.00112001	0.00103055	0.0010534	0.00102809	0.00104457	0.0474898	0.0485122	0.0509995	0.0507455	0.0480018	0.0480666	0.0470336	0.0473399	0.000102897	0.000111514
500	0.3	0.85	0.2	0.1	MNAR	0.785621	500	-0.00684327	-0.00571567	-0.00605752	-0.00707322	-0.00412656	-0.00604101	-0.00644824	-0.00584822	0.000656544	0.000671937	0.000692564	0.000691528	0.000652043	0.000650218	0.000637717	0.000648929	0.0207617	0.0212485	0.0219008	0.021868	0.0206194	0.0205617	0.0201664	0.0205209	0.000464479	0.000475369	0.000489961	0.000489229	0.000461294	0.000460004	0.000451159	0.000459092	0.0218506	0.0219936	0.0227125	0.0229731	0.0210182	0.0214209	0.0211626	0.0213281	2.15839e-05	2.17762e-05
1000	0.3	0.85	0.2	0.1	MNAR	0.804477	501	-0.00691521	-0.0058011	-0.00589649	-0.00718517	-0.00339129	-0.00599205	-0.00638442	-0.00589788	0.000453145	0.000460623	0.000475426	0.000472086	0.00045034	0.000450232	0.000445059	0.000447624	0.0143297	0.0145662	0.0150343	0.0149287	0.014241	0.0142376	0.014074	0.0141551	0.000320582	0.000325872	0.000336345	0.000333982	0.000318598	0.000318521	0.000314862	0.000316676	0.0159046	0.0156721	0.0161423	0.0165611	0.0146323	0.0154406	0.015448	0.0153281	1.14009e-05	1.11367e-05
100	0.5	0.85	0.2	0.1	MNAR	0.720214	502	-0.00489736	-0.00431724	-0.00381632	-0.0053844	-0.0124032	-0.00510889	-0.00560972	-0.00436131	0.00126441	0.00128848	0.00135105	0.00131808	0.00123851	0.00127576	0.0012565	0.001271	0.0399841	0.0407454	0.042724	0.0416814	0.039165	0.0403431	0.039734	0.0401927	0.00089452	0.000911552	0.000955816	0.00093249	0.000876194	0.000902551	0.000888923	0.000899186	0.0402631	0.0409533	0.0428729	0.042007	0.0410634	0.0406453	0.0401083	0.0404086	8.44934e-05	8.73723e-05
500	0.5	0.85	0.2	0.1	MNAR	0.791958	503	-0.00588081	-0.00511969	-0.00527607	-0.00590173	-0.00378023	-0.00523993	-0.00546537	-0.00507417	0.000558141	0.000560497	0.000590573	0.000596021	0.000553151	0.000554269	0.000553572	0.0005523	0.01765	0.0177245	0.0186756	0.0188478	0.0174922	0.0175275	0.0175055	0.0174653	0.000394863	0.000396529	0.000417807	0.000421661	0.000391332	0.000392124	0.00039163	0.00039073	0.0185955	0.0184405	0.0193975	0.0197412	0.0178874	0.0182856	0.0183305	0.018179	1.54441e-05	1.51987e-05
1000	0.5	0.85	0.2	0.1	MNAR	0.808958	504	-0.00525868	-0.0044572	-0.00419378	-0.0052836	-0.00205758	-0.0044057	-0.00456793	-0.00436001	0.000402984	0.000402589	0.000419933	0.000426361	0.000402278	0.000401999	0.000401143	0.000400195	0.0127435	0.012731	0.0132795	0.0134827	0.0127212	0.0127123	0.0126853	0.0126553	0.000285095	0.000284816	0.000297086	0.000301634	0.000284596	0.000284398	0.000283793	0.000283122	0.01378	0.0134827	0.0139196	0.0144748	0.0128802	0.0134481	0.0134767	0.0133793	9.05919e-06	8.59312e-06
100	0.1	0.9	0.2	0.1	MNAR	0.68666	505	-0.0100015	-0.00848022	-0.00917887	-0.0109278	-0.0156209	-0.0175874	-0.0208162	-0.0146906	0.002001	0.00199439	0.00208492	0.00217295	0.00201382	0.00206978	0.00195888	0.00217935	0.0632772	0.063068	0.0659308	0.0687147	0.0636824	0.0654523	0.0619451	0.0689171	0.00141563	0.00141095	0.001475	0.00153728	0.00142469	0.00146429	0.00138583	0.0015418	0.0640315	0.0636044	0.0665341	0.0695442	0.0655394	0.0677424	0.0653198	0.0720014	0.000293478	0.000240916
500	0.1	0.9	0.2	0.1	MNAR	0.804591	506	-0.00966827	-0.00785333	-0.00853824	-0.0102765	-0.00654175	-0.00913695	-0.0110961	-0.00854189	0.000834315	0.000847373	0.000874474	0.000932736	0.000825585	0.000827675	0.000794396	0.000822431	0.0263834	0.0267963	0.0276533	0.0294957	0.0261073	0.0261734	0.025121	0.0260075	0.000590245	0.000599483	0.000618656	0.000659874	0.000584069	0.000585547	0.000562004	0.000581837	0.0280867	0.0279105	0.0289282	0.0312207	0.0269017	0.02771	0.027451	0.027362	3.81752e-05	3.7681e-05
1000	0.1	0.9	0.2	0.1	MNAR	0.832536	507	-0.0091833	-0.00779135	-0.00789652	-0.00912261	-0.00510927	-0.00813574	-0.0095807	-0.00785761	0.000642161	0.000641455	0.000659033	0.000687507	0.000633527	0.000635792	0.00060233	0.000630654	0.0203069	0.0202846	0.0208404	0.0217409	0.0200339	0.0201055	0.0190474	0.019943	0.000454304	0.000453804	0.00046624	0.000486384	0.000448195	0.000449798	0.000426125	0.000446163	0.0222776	0.02172	0.0222766	0.0235673	0.0206654	0.0216799	0.0213126	0.0214259	2.54205e-05	2.37257e-05
100	0.3	0.9	0.2	0.1	MNAR	0.7626	508	-0.00549881	-0.00466967	-0.00467495	-0.00578619	-0.0114318	-0.00605012	-0.00742976	-0.00472461	0.00118155	0.00118975	0.00126213	0.00124866	0.00115486	0.00119442	0.00115243	0.00118103	0.0373639	0.0376233	0.0399122	0.0394861	0.03652	0.0377708	0.036443	0.0373475	0.000835901	0.000841704	0.000892911	0.000883377	0.000817021	0.000845003	0.000815299	0.000835533	0.0377479	0.0378933	0.0401652	0.0398882	0.03825	0.0382336	0.0371748	0.0376266	7.30873e-05	7.29006e-05
500	0.3	0.9	0.2	0.1	MNAR	0.838553	509	-0.00501847	-0.0040776	-0.00427176	-0.0053943	-0.00243751	-0.00452166	-0.0049041	-0.00419333	0.000527688	0.000534347	0.000549887	0.000568375	0.000521247	0.000525887	0.000510346	0.000520924	0.016687	0.0168975	0.017389	0.0179736	0.0164833	0.01663	0.0161386	0.0164731	0.000373318	0.000378029	0.000389023	0.000402103	0.000368762	0.000372045	0.00036105	0.000368533	0.0174173	0.0173743	0.0178975	0.018757	0.0166544	0.0172257	0.0168595	0.0169904	1.34144e-05	1.3582e-05
1000	0.3	0.9	0.2	0.1	MNAR	0.85655	510	-0.00549585	-0.00474264	-0.00481392	-0.005445	-0.00201724	-0.00473821	-0.0051266	-0.00467995	0.000359363	0.000360539	0.000372545	0.000379509	0.000356346	0.000356021	0.000349818	0.000354931	0.011364	0.0114012	0.0117809	0.0120011	0.0112686	0.0112584	0.0110622	0.0112239	0.000254235	0.000255067	0.000263561	0.000268488	0.000252101	0.000251871	0.000247483	0.0002511	0.0126181	0.0123431	0.012721	0.0131731	0.0114422	0.0122096	0.0121874	0.0121553	7.66212e-06	7.26874e-06
100	0.5	0.9	0.2	0.1	MNAR	0.776283	511	-0.00396045	-0.0030856	-0.00328012	-0.0045408	-0.0127043	-0.0039874	-0.00479324	-0.00320543	0.00104222	0.00103632	0.00110764	0.0010852	0.00101125	0.00104412	0.00103397	0.00103992	0.032958	0.0327713	0.0350267	0.034317	0.0319787	0.033018	0.0326971	0.032885	0.000737332	0.000733155	0.000783614	0.000767735	0.000715422	0.000738674	0.000731495	0.0007357	0.0331787	0.0328999	0.0351625	0.0345991	0.034395	0.0332415	0.0330304	0.0330245	5.26818e-05	5.10553e-05
500	0.5	0.9	0.2	0.1	MNAR	0.844672	512	-0.00486094	-0.00425249	-0.00443439	-0.00509658	-0.00299676	-0.00433349	-0.00459417	-0.00425396	0.000459247	0.000460562	0.00048388	0.0004808	0.000454675	0.00045735	0.000452459	0.000455296	0.0145227	0.0145642	0.0153016	0.0152042	0.0143781	0.0144627	0.014308	0.0143977	0.000324899	0.000325829	0.000342326	0.000340147	0.000321664	0.000323557	0.000320097	0.000322104	0.0153077	0.0151654	0.0159239	0.0160285	0.01468	0.015091	0.0150207	0.0150061	1.11776e-05	1.0761e-05
1000	0.5	0.9	0.2	0.1	MNAR	0.860877	513	-0.00456647	-0.00388891	-0.00389402	-0.00466568	-0.00141391	-0.00392025	-0.00413243	-0.00387389	0.000319966	0.000319117	0.000335107	0.000338194	0.000317562	0.000317483	0.000316359	0.000316832	0.0101182	0.0100914	0.010597	0.0106946	0.0100422	0.0100397	0.0100041	0.0100191	0.000226364	0.000225762	0.000237075	0.000239259	0.000224663	0.000224607	0.000223811	0.000224146	0.0110963	0.01081	0.0112848	0.0116632	0.0101363	0.0107733	0.0108194	0.0107373	5.5296e-06	5.22228e-06
100	0.1	0.7	0.9	0.1	MNAR	0.466756	514	-0.0103485	-0.00985333	-0.00893028	-0.00901556	-0.0221973	-0.00333747	-0.00261083	-0.00166299	0.0030497	0.00290883	0.00267328	0.0031343	0.0029526	0.0026961	0.00271143	0.00266549	0.0964399	0.0919853	0.0845364	0.0991154	0.0933695	0.085258	0.0857428	0.0842902	0.00215754	0.00205788	0.00189124	0.0022174	0.00208885	0.00190738	0.00191823	0.00188573	0.0969456	0.0924658	0.0849648	0.0994752	0.0959264	0.0852807	0.0857397	0.0846888	0.000444638	0.000363801
500	0.1	0.7	0.9	0.1	MNAR	0.59569	515	-0.00727944	0.00046352	-0.000113689	-0.00736698	0.00145608	0.000395029	0.000438749	0.000807023	0.0013861	0.00126992	0.00133815	0.00146364	0.00127195	0.00125617	0.00125291	0.00124774	0.0438322	0.0401583	0.0423159	0.0462843	0.0402226	0.0397235	0.0396205	0.0394569	0.000980608	0.000898416	0.000946687	0.00103547	0.000899854	0.000888689	0.000886384	0.000882726	0.0444109	0.0401409	0.0422949	0.0468441	0.0402288	0.0397056	0.0396031	0.0394455	0.000101278	8.48146e-05
1000	0.1	0.7	0.9	0.1	MNAR	0.626242	516	-0.00801929	-0.000519803	-0.000991816	-0.00772587	0.00109038	-0.000699042	-0.000685337	-0.000471032	0.000947222	0.000857739	0.000909082	0.00102105	0.000871869	0.000855098	0.000853726	0.000854125	0.0299538	0.0271241	0.0287477	0.0322885	0.0275709	0.0270406	0.0269972	0.0270098	0.000670122	0.000606816	0.00064314	0.000722353	0.000616813	0.000604948	0.000603977	0.00060426	0.0309942	0.0271155	0.0287504	0.0331842	0.0275787	0.0270361	0.0269924	0.0270004	4.06545e-05	3.24325e-05
100	0.3	0.7	0.9	0.1	MNAR	0.548397	517	-0.0101641	-0.00242276	-0.004204	-0.0103238	-0.00866392	-0.00351445	-0.00325819	-0.00266878	0.00200596	0.00184221	0.00194387	0.00203283	0.00182225	0.00180807	0.00180625	0.00179206	0.0634339	0.0582559	0.0614705	0.0642837	0.0576245	0.0571761	0.0571186	0.0566699	0.00141913	0.00130329	0.00137521	0.00143815	0.00128917	0.00127914	0.00127785	0.00126781	0.0642117	0.0582772	0.0615834	0.0650756	0.0582436	0.0572555	0.057183	0.0567044	0.000232185	0.000165329
500	0.3	0.7	0.9	0.1	MNAR	0.632201	518	-0.00717549	-0.00102872	-0.00133037	-0.00718097	-8.84749e-05	-0.00148117	-0.00146018	-0.00125632	0.000853735	0.00079324	0.000822407	0.0008944	0.000797114	0.000785504	0.000785626	0.000786891	0.0269975	0.0250844	0.0260068	0.0282834	0.025207	0.0248398	0.0248437	0.0248837	0.000603984	0.000561186	0.000581821	0.000632753	0.000563927	0.000555713	0.000555799	0.000556694	0.0279217	0.025093	0.0260278	0.0291671	0.0251945	0.0248715	0.0248741	0.0249029	3.45442e-05	2.69049e-05
1000	0.3	0.7	0.9	0.1	MNAR	0.652059	519	-0.00636103	0.000396273	0.000424788	-0.00654818	0.00192829	0.000157221	0.00015056	0.000315318	0.000589778	0.000569418	0.000595129	0.000624604	0.000572171	0.000567101	0.000567306	0.000567334	0.0186504	0.0180066	0.0188196	0.0197517	0.0180936	0.0179333	0.0179398	0.0179407	0.000417245	0.000402841	0.000421031	0.000441883	0.000404788	0.000401202	0.000401347	0.000401366	0.0196965	0.0180019	0.018815	0.0207995	0.0181871	0.017925	0.0179315	0.0179345	1.73757e-05	1.43321e-05
100	0.5	0.7	0.9	0.1	MNAR	0.562075	520	-0.00618755	0.00114268	-0.00114388	-0.0068436	-0.00358109	-0.00072539	-0.00042266	-8.47522e-05	0.0017465	0.00167846	0.00183469	0.00181681	0.0016463	0.00165968	0.00166135	0.00165732	0.0552292	0.0530776	0.058018	0.0574526	0.0520606	0.0524838	0.0525364	0.052409	0.00123558	0.00118744	0.00129797	0.00128532	0.00116469	0.00117416	0.00117534	0.00117249	0.0555473	0.0530633	0.0580003	0.0578302	0.0521577	0.0524626	0.0525118	0.0523829	0.00014496	0.000135097
500	0.5	0.7	0.9	0.1	MNAR	0.638318	521	-0.00623253	-0.000388435	-0.000348843	-0.00674256	0.000395644	-0.000624306	-0.000632402	-0.00050347	0.000800775	0.00077509	0.000826326	0.000827768	0.000775422	0.000769474	0.000770467	0.000771661	0.0253227	0.0245105	0.0261307	0.0261763	0.024521	0.0243329	0.0243643	0.0244021	0.000566517	0.000548345	0.000584593	0.000585614	0.00054858	0.000544372	0.000545075	0.00054592	0.0260662	0.0245013	0.02612	0.0270181	0.0245119	0.0243287	0.0243603	0.0243951	2.89695e-05	2.5827e-05
1000	0.5	0.7	0.9	0.1	MNAR	0.656384	522	-0.00468247	0.000810278	0.001011	-0.00462472	0.00228858	0.000600625	0.000577107	0.000714081	0.000548097	0.000517404	0.000539683	0.000571916	0.000521895	0.000516703	0.000515576	0.000516194	0.0173323	0.0163617	0.0170663	0.0180856	0.0165038	0.0163396	0.0163039	0.0163235	0.000387757	0.000366043	0.000381804	0.000404608	0.00036922	0.000365547	0.00036475	0.000365187	0.0179453	0.0163736	0.0170877	0.0186587	0.0166535	0.0163425	0.016306	0.0163309	1.38092e-05	1.18246e-05
100	0.1	0.85	0.9	0.1	MNAR	0.626706	523	-0.0129544	-0.00807464	-0.0153506	-0.0112267	-0.0218188	-0.00595997	-0.00586694	-0.00342094	0.00247672	0.00235692	0.00244412	0.00258398	0.00237798	0.00203723	0.0021449	0.00204489	0.0783207	0.0745325	0.0772898	0.0817127	0.0751982	0.0644229	0.0678277	0.0646651	0.00175218	0.00166743	0.00172912	0.00182807	0.00168232	0.00144126	0.00151743	0.00144668	0.0793462	0.0749315	0.0787616	0.0824398	0.0782635	0.0646659	0.0680472	0.0659857	0.000417572	0.000368698
500	0.1	0.85	0.9	0.1	MNAR	0.75014	524	-0.0108294	-0.000209378	-0.000382849	-0.0101434	0.000413609	-0.00135118	-0.00119339	-0.00084899	0.00105887	0.000915313	0.000952919	0.00113641	0.000932846	0.000908886	0.000911246	0.000909905	0.0334843	0.0289447	0.0301339	0.0359364	0.0294992	0.0287415	0.0288161	0.0287737	0.000749107	0.000647548	0.000674152	0.000803964	0.000659952	0.000643001	0.000644671	0.000643722	0.035176	0.028931	0.0301213	0.0373232	0.0294873	0.0287589	0.0288264	0.0287719	5.88224e-05	3.68672e-05
1000	0.1	0.85	0.9	0.1	MNAR	0.779388	525	-0.0106201	-0.000198377	-0.000496153	-0.0103921	0.00208837	-0.000813425	-0.000729903	-0.00045476	0.000765949	0.000662896	0.00068631	0.00081762	0.000667626	0.000655115	0.000653821	0.000655429	0.0242214	0.0209626	0.021703	0.0258554	0.0211122	0.0207166	0.0206756	0.0207265	0.000541879	0.000468973	0.000485537	0.000578434	0.000472319	0.000463468	0.000462552	0.00046369	0.0264363	0.0209531	0.0216978	0.0278537	0.0212047	0.0207222	0.0206782	0.0207211	3.4915e-05	1.99876e-05
100	0.3	0.85	0.9	0.1	MNAR	0.706045	526	-0.00658304	0.00187729	0.001372	-0.00639381	-0.00628956	-0.000464048	-0.000165167	0.000390396	0.00149609	0.00135775	0.00142572	0.00157892	0.00136159	0.00135011	0.00134719	0.00134828	0.0473104	0.0429358	0.0450853	0.0499299	0.0430573	0.0426941	0.0426018	0.0426363	0.00105842	0.000960555	0.00100864	0.00111703	0.000963272	0.000955148	0.000953082	0.000953854	0.0477428	0.0429554	0.0450837	0.0503129	0.0434929	0.0426753	0.0425808	0.0426168	0.000108161	7.89316e-05
500	0.3	0.85	0.9	0.1	MNAR	0.785621	527	-0.0070936	5.76952e-05	0.000162813	-0.00682558	0.00141688	-0.000488366	-0.000490948	-0.000325798	0.000648063	0.000587481	0.000626798	0.000696003	0.000589934	0.000583193	0.00058407	0.000583851	0.0204936	0.0185778	0.0198211	0.0220095	0.0186553	0.0184422	0.0184699	0.018463	0.000458479	0.00041562	0.000443435	0.000492395	0.000417355	0.000412586	0.000413207	0.000413051	0.0216768	0.0185686	0.0198119	0.0230331	0.0186998	0.0184394	0.0184672	0.0184566	2.10851e-05	1.45941e-05
1000	0.3	0.85	0.9	0.1	MNAR	0.804477	528	-0.00710252	-8.07448e-05	-2.65624e-05	-0.00735406	0.00239279	-0.000441007	-0.000440695	-0.000302195	0.000466931	0.00042488	0.000442527	0.000501612	0.000428383	0.000423632	0.000423396	0.000422875	0.0147657	0.0134359	0.0139939	0.0158624	0.0135467	0.0133964	0.013389	0.0133725	0.000330335	0.000300586	0.000313071	0.00035487	0.000303064	0.000299703	0.000299536	0.000299167	0.0163784	0.0134294	0.013987	0.017477	0.0137497	0.013397	0.0133895	0.0133692	1.20578e-05	7.70584e-06
100	0.5	0.85	0.9	0.1	MNAR	0.720214	529	-0.00487841	0.00250652	0.002502	-0.0057092	-0.00730296	0.00041423	0.00062542	0.000886165	0.00126744	0.00118823	0.00123779	0.00134208	0.00116896	0.0011794	0.00117781	0.00118355	0.04008	0.037575	0.0391424	0.0424403	0.0369656	0.037296	0.0372456	0.037427	0.000896664	0.000840622	0.000875688	0.000949468	0.000826991	0.000834381	0.000833253	0.000837313	0.0403559	0.0376397	0.0392027	0.0428015	0.037662	0.0372796	0.0372322	0.0374188	7.69366e-05	6.27766e-05
500	0.5	0.85	0.9	0.1	MNAR	0.791958	530	-0.00523626	0.000665189	0.000809022	-0.00512019	0.00154999	0.000189866	0.000180252	0.000295128	0.000570374	0.000529451	0.000562011	0.000592676	0.000531125	0.000527326	0.000527957	0.000527812	0.0180368	0.0167427	0.0177723	0.0187421	0.0167956	0.0166755	0.0166955	0.0166909	0.000403517	0.000374566	0.000397601	0.000419295	0.00037575	0.000373063	0.000373509	0.000373406	0.0187728	0.0167475	0.0177819	0.0194198	0.0168586	0.0166683	0.0166881	0.0166851	1.59771e-05	1.25117e-05
1000	0.5	0.85	0.9	0.1	MNAR	0.808958	531	-0.00566355	0.000173162	0.000244892	-0.00560786	0.00232181	-0.000166229	-0.000162259	-7.41185e-05	0.000415368	0.000392131	0.00040493	0.000431745	0.000393289	0.000390949	0.000390844	0.000390544	0.0131351	0.0124003	0.012805	0.013653	0.0124369	0.0123629	0.0123596	0.0123501	0.000293857	0.000277418	0.000286472	0.000305442	0.000278237	0.000276581	0.000276507	0.000276294	0.014298	0.0123953	0.012801	0.0147535	0.0126457	0.0123578	0.0123545	0.0123441	9.26258e-06	6.85029e-06
100	0.1	0.9	0.9	0.1	MNAR	0.68666	532	-0.00767366	-0.00300278	-0.0109303	-0.00872667	-0.0169237	-0.00399889	-0.00445567	-0.000915725	0.00195769	0.0018116	0.0020557	0.00212132	0.00190816	0.00162711	0.00181233	0.00160904	0.0619076	0.0572877	0.0650069	0.0670819	0.0603413	0.0514536	0.057311	0.0508823	0.00138499	0.00128163	0.00145433	0.00150075	0.00134995	0.00115111	0.00128215	0.00113833	0.0623506	0.0573377	0.0658874	0.0676139	0.0626405	0.0515831	0.0574553	0.0522686	0.000229626	0.000190785
500	0.1	0.9	0.9	0.1	MNAR	0.804591	533	-0.00899885	0.000299782	-4.296e-05	-0.0088452	0.0012504	-0.000969478	-0.000776811	-0.000431445	0.000875653	0.000745529	0.000785661	0.000955599	0.00075124	0.000735305	0.000736719	0.000737868	0.0276906	0.0235757	0.0248448	0.0302187	0.0237563	0.0232524	0.0232971	0.0233335	0.00061949	0.000527432	0.000555824	0.000676049	0.000531473	0.000520199	0.000521199	0.000522013	0.0291029	0.0235658	0.0248324	0.0314721	0.0237773	0.023261	0.0232984	0.0233258	4.08504e-05	2.47033e-05
1000	0.1	0.9	0.9	0.1	MNAR	0.832536	534	-0.00934696	0.000119398	0.000778922	-0.0095995	0.0024209	-0.000484735	-0.0003707	-0.000228853	0.000614087	0.000509982	0.000522506	0.000659445	0.000519845	0.000505785	0.000507086	0.000505796	0.0194191	0.016127	0.0165231	0.0208535	0.0164389	0.0159943	0.0160355	0.0159947	0.000434443	0.000360792	0.000369653	0.000466531	0.00036777	0.000357823	0.000358743	0.000357831	0.0215428	0.0161194	0.0165332	0.0229474	0.0166081	0.0159937	0.0160317	0.0159883	2.41084e-05	1.20617e-05
100	0.3	0.9	0.9	0.1	MNAR	0.7626	535	-0.00446553	0.00272124	0.00266019	-0.00462429	-0.00601582	0.00077806	0.00104429	0.00143986	0.00117624	0.00106305	0.00111206	0.00126504	0.00105665	0.00106134	0.00106139	0.00106326	0.0371959	0.0336166	0.0351665	0.040004	0.0334142	0.0335625	0.033564	0.0336233	0.000832142	0.000752066	0.00078674	0.000894964	0.000747538	0.000750856	0.000750889	0.000752217	0.0374446	0.0337098	0.0352494	0.0402505	0.033935	0.0335547	0.0335634	0.0336373	6.90275e-05	4.80363e-05
500	0.3	0.9	0.9	0.1	MNAR	0.838553	536	-0.0058337	0.000354697	0.000467608	-0.0061436	0.00163716	-0.000142535	-0.000168854	-5.79894e-05	0.000529521	0.000473933	0.000490401	0.000564639	0.000476436	0.000470912	0.000471115	0.000470282	0.0167449	0.0149871	0.0155078	0.0178555	0.0150662	0.0148915	0.014898	0.0148716	0.000374616	0.000335289	0.000346939	0.00039946	0.000337059	0.000333152	0.000333296	0.000332706	0.0177241	0.0149838	0.0155071	0.0188744	0.0151474	0.0148848	0.0148915	0.0148643	1.42196e-05	9.50469e-06
1000	0.3	0.9	0.9	0.1	MNAR	0.85655	537	-0.00593121	6.56252e-05	0.000248362	-0.00597783	0.0025177	-0.000283885	-0.000281356	-0.000184481	0.000374242	0.000335347	0.000343582	0.000398088	0.000338289	0.000334222	0.000334207	0.000334228	0.0118346	0.0106046	0.010865	0.0125886	0.0106976	0.010569	0.0105685	0.0105692	0.000264762	0.000237245	0.000243071	0.000281631	0.000239326	0.000236449	0.000236438	0.000236453	0.0132324	0.0105995	0.0108624	0.0139302	0.0109847	0.0105675	0.010567	0.0105656	7.47047e-06	4.6964e-06
100	0.5	0.9	0.9	0.1	MNAR	0.776283	538	-0.00468726	0.0011748	0.0013962	-0.0045772	-0.00968058	-0.00040355	-0.00038114	-0.000181461	0.00103815	0.000978739	0.00100646	0.00109198	0.000961734	0.000979873	0.000977437	0.000980628	0.0328292	0.0309505	0.031827	0.0345315	0.0304127	0.0309863	0.0309093	0.0310102	0.00073445	0.00069242	0.00071203	0.000772534	0.000680389	0.000693221	0.000691498	0.000693756	0.0331458	0.0309573	0.0318417	0.0348164	0.0319018	0.0309734	0.0308962	0.0309952	5.41029e-05	4.22331e-05
500	0.5	0.9	0.9	0.1	MNAR	0.844672	539	-0.00429697	0.00048836	0.000579816	-0.00427387	0.00132343	9.80344e-05	3.80456e-05	9.33314e-05	0.000480339	0.000443595	0.000461532	0.000509696	0.000447165	0.000443561	0.000444708	0.000443763	0.0151897	0.0140277	0.0145949	0.016118	0.0141406	0.0140266	0.0140629	0.014033	0.000339821	0.000313826	0.000326515	0.00036059	0.000316352	0.000313802	0.000314613	0.000313945	0.0157784	0.0140292	0.0145991	0.0166672	0.0141954	0.0140199	0.0140559	0.0140263	1.34133e-05	9.70573e-06
1000	0.5	0.9	0.9	0.1	MNAR	0.860877	540	-0.0043184	9.98144e-05	0.000177922	-0.00439538	0.00251447	-6.86443e-05	-7.85466e-05	-2.89667e-05	0.000333287	0.000309507	0.000322427	0.000349458	0.00030885	0.000307583	0.000307819	0.000308304	0.0105395	0.00978747	0.010196	0.0110508	0.00976669	0.00972662	0.0097341	0.00974942	0.000235787	0.000218964	0.000228104	0.000247228	0.000218499	0.000217603	0.00021777	0.000218113	0.011385	0.00978308	0.0101925	0.0118877	0.0100804	0.00972199	0.00972955	0.00974459	6.20604e-06	4.36093e-06
100	0.1	0.7	0.2	0.3	MNAR	0.466756	541	-0.00906124	-0.00813431	0.0109311	-0.0172656	-0.0198357	-0.026125	-0.0154539	-0.022472	0.00349794	0.00349488	0.00295927	0.00423287	0.00397714	0.00292105	0.00283809	0.00336652	0.110614	0.110518	0.0935804	0.133855	0.125768	0.0923716	0.0897484	0.106459	0.00247465	0.00247249	0.00209357	0.00299459	0.00281367	0.00206652	0.00200784	0.00238168	0.11104	0.110762	0.0941702	0.134898	0.127261	0.0959505	0.091025	0.124824	0.000478908	0.000419297
500	0.1	0.7	0.2	0.3	MNAR	0.59569	542	-0.0167614	-0.0145256	-0.016482	-0.017722	-0.013168	-0.0185097	-0.0181131	-0.0146426	0.00168308	0.00178638	0.00183381	0.00184022	0.00173027	0.00169219	0.00162648	0.00172045	0.0532236	0.0564902	0.0579902	0.058193	0.054716	0.0535119	0.0514338	0.0544055	0.00119071	0.00126379	0.00129735	0.00130189	0.0012241	0.00119716	0.00115067	0.00121715	0.0557751	0.0583005	0.0602591	0.0608038	0.0562516	0.0565974	0.0545057	0.0563152	0.000147754	0.000165823
1000	0.1	0.7	0.2	0.3	MNAR	0.626242	543	-0.0130746	-0.0114253	-0.0118852	-0.0130937	-0.00981525	-0.0131467	-0.0128384	-0.0112579	0.00115922	0.00120577	0.00125304	0.00126707	0.0011526	0.00115776	0.00111819	0.00114212	0.0366576	0.0381299	0.0396246	0.0400683	0.0364484	0.0366117	0.0353603	0.036117	0.0008201	0.000853037	0.000886476	0.000896402	0.00081542	0.000819071	0.000791075	0.000808004	0.0389022	0.0397866	0.0413497	0.0421344	0.0377293	0.0388833	0.0376022	0.0378136	6.81195e-05	7.13592e-05
100	0.3	0.7	0.2	0.3	MNAR	0.548397	544	-0.0134796	-0.0117836	-0.011328	-0.0119143	-0.014051	-0.0189209	-0.0150978	-0.0107944	0.00238866	0.00245286	0.00236047	0.00249508	0.00231181	0.00222418	0.00213955	0.0023236	0.0755361	0.0775662	0.0746446	0.0789015	0.0731059	0.0703348	0.0676585	0.0734786	0.00168988	0.0017353	0.00166994	0.00176517	0.00163551	0.00157352	0.00151365	0.00164385	0.0766922	0.0784178	0.0754624	0.0797569	0.074408	0.0728014	0.0692895	0.0742309	0.000324298	0.000276234
500	0.3	0.7	0.2	0.3	MNAR	0.632201	545	-0.0127982	-0.0116155	-0.0116915	-0.0124772	-0.0102691	-0.0127045	-0.0126218	-0.0113675	0.00100694	0.00105391	0.00111075	0.00110563	0.00100402	0.000997904	0.000981951	0.000998644	0.0318423	0.0333275	0.035125	0.034963	0.0317498	0.0315565	0.031052	0.0315799	0.000712371	0.000745598	0.000785811	0.000782187	0.000710303	0.000705978	0.000694692	0.000706501	0.0343032	0.0352779	0.037003	0.0371062	0.0333541	0.0340033	0.0335048	0.0335487	5.41853e-05	5.80609e-05
1000	0.3	0.7	0.2	0.3	MNAR	0.652059	546	-0.0119012	-0.0100157	-0.00991825	-0.012318	-0.00853378	-0.0104731	-0.010819	-0.0100313	0.000732753	0.000763167	0.00077531	0.000821774	0.000726856	0.000726492	0.000712618	0.000721192	0.0231717	0.0241334	0.0245175	0.0259868	0.0229852	0.0229737	0.022535	0.0228061	0.000518394	0.00053991	0.000548501	0.000581373	0.000514222	0.000513964	0.000504149	0.000510215	0.026039	0.0261181	0.0264363	0.0287467	0.0245075	0.0252378	0.0249874	0.0249043	2.84219e-05	2.97023e-05
100	0.5	0.7	0.2	0.3	MNAR	0.562075	547	-0.0105838	-0.0102213	-0.00925296	-0.0097284	-0.0133882	-0.0142028	-0.0126924	-0.00929733	0.00207742	0.00215635	0.00215452	0.00218402	0.0020141	0.00203034	0.00196989	0.00206566	0.0656938	0.0681897	0.068132	0.0690648	0.0636915	0.064205	0.0622933	0.0653218	0.00146969	0.00152553	0.00152424	0.00154511	0.0014249	0.00143638	0.00139362	0.00146137	0.0665085	0.0689178	0.0687237	0.0697123	0.0650522	0.0657257	0.0635427	0.0659478	0.000247631	0.00021373
500	0.5	0.7	0.2	0.3	MNAR	0.638318	548	-0.0122651	-0.0106384	-0.0104939	-0.0118539	-0.0099108	-0.0114052	-0.0117547	-0.0107558	0.000894879	0.000933274	0.000950659	0.000982785	0.000895765	0.000899869	0.000892537	0.000892163	0.0282986	0.0295127	0.0300625	0.0310784	0.0283266	0.0284564	0.0282245	0.0282127	0.000633092	0.000660255	0.000672553	0.000695282	0.000633719	0.000636622	0.000631435	0.00063117	0.0308292	0.0313577	0.0318272	0.0332478	0.029997	0.0306437	0.0305614	0.0301802	4.2949e-05	4.46956e-05
1000	0.5	0.7	0.2	0.3	MNAR	0.656384	549	-0.011711	-0.009927	-0.0100946	-0.0115637	-0.00868235	-0.0105224	-0.0105537	-0.010059	0.000634135	0.000650267	0.00066644	0.000683563	0.000630921	0.000636047	0.000621426	0.000626375	0.0200531	0.0205632	0.0210747	0.0216162	0.0199515	0.0201136	0.0196512	0.0198077	0.000448626	0.000460038	0.00047148	0.000483594	0.000446352	0.000449978	0.000439635	0.000443136	0.0232136	0.0228247	0.023358	0.0245053	0.0217496	0.0226908	0.0222972	0.0222067	2.35129e-05	2.30702e-05
100	0.1	0.85	0.2	0.3	MNAR	0.626706	550	-0.0225723	-0.0243068	-0.0204849	-0.0221956	-0.0310763	-0.0641423	-0.0553688	-0.0467999	0.00335278	0.00357254	0.00324975	0.00367493	0.00369739	0.0032169	0.00292523	0.0025625	0.106024	0.112974	0.102766	0.116212	0.116922	0.101727	0.092504	0.0810333	0.00237196	0.00252743	0.00229907	0.00259987	0.00261576	0.00227583	0.00206949	0.00181287	0.109082	0.115504	0.104738	0.118255	0.120924	0.120218	0.107769	0.127072	0.000665576	0.000700192
500	0.1	0.85	0.2	0.3	MNAR	0.75014	551	-0.0173794	-0.0142328	-0.0163632	-0.0171778	-0.0123614	-0.0198601	-0.0214842	-0.0148346	0.00145087	0.00151908	0.00155931	0.00157921	0.00146514	0.00147709	0.0013478	0.00145836	0.0458805	0.0480375	0.0493098	0.0499391	0.0463317	0.0467096	0.0426212	0.0461175	0.00102643	0.00107469	0.00110315	0.00111723	0.00103653	0.00104498	0.000953516	0.00103174	0.0490404	0.0500786	0.0519305	0.0527872	0.04793	0.0507349	0.0477108	0.0484228	0.000123319	0.000128325
1000	0.1	0.85	0.2	0.3	MNAR	0.779388	552	-0.0199686	-0.0180664	-0.0182773	-0.0204718	-0.014886	-0.0194317	-0.0212255	-0.0175188	0.000980297	0.00101976	0.00104555	0.00106561	0.000958723	0.000970065	0.000901114	0.000949669	0.0309997	0.0322476	0.0330631	0.0336975	0.0303175	0.0306761	0.0284957	0.0300312	0.000693521	0.00072144	0.000739684	0.000753876	0.000678259	0.000686283	0.000637503	0.000671854	0.0368614	0.0369495	0.0377642	0.0394142	0.0337613	0.0362998	0.0355207	0.0347546	6.228e-05	6.59478e-05
100	0.3	0.85	0.2	0.3	MNAR	0.706045	553	-0.0145056	-0.012868	-0.0131114	-0.0142176	-0.0186887	-0.0213939	-0.0233467	-0.0145401	0.00178916	0.0019809	0.00199373	0.0019921	0.00185857	0.001906	0.00174106	0.00190139	0.0565781	0.0626415	0.0630471	0.0629958	0.0587731	0.0602732	0.0550571	0.0601271	0.00126576	0.00140141	0.00141048	0.00140933	0.00131486	0.00134842	0.00123173	0.00134516	0.0583806	0.0639189	0.0643652	0.0645495	0.0616449	0.063929	0.0597772	0.061831	0.000174609	0.000289555
500	0.3	0.85	0.2	0.3	MNAR	0.785621	554	-0.0140999	-0.0116984	-0.0122466	-0.0138039	-0.0099724	-0.0133519	-0.0143417	-0.0117034	0.00078985	0.000827176	0.000852242	0.000894465	0.000780591	0.000805151	0.000762506	0.000777838	0.0249773	0.0261576	0.0269503	0.0282855	0.0246845	0.0254611	0.0241126	0.0245974	0.000558788	0.000585194	0.000602928	0.000632799	0.000552237	0.000569613	0.000539443	0.000550289	0.0286714	0.0286424	0.02959	0.0314613	0.0266113	0.0287384	0.0280449	0.0272286	3.85898e-05	3.86115e-05
1000	0.3	0.85	0.2	0.3	MNAR	0.804477	555	-0.0145867	-0.0124511	-0.0127838	-0.0149166	-0.0101083	-0.0131444	-0.0143125	-0.0125745	0.000578396	0.000596775	0.000614555	0.000655895	0.000569477	0.000577447	0.000555878	0.000566443	0.0182905	0.0188717	0.0194339	0.0207412	0.0180084	0.0182605	0.0175784	0.0179125	0.000409192	0.000422195	0.000434773	0.00046402	0.000402882	0.000408521	0.000393262	0.000400736	0.0233876	0.0226012	0.0232535	0.0255396	0.0206436	0.0224919	0.0226614	0.0218782	2.40726e-05	2.29282e-05
100	0.5	0.85	0.2	0.3	MNAR	0.720214	556	-0.0118565	-0.00956324	-0.0105488	-0.0124708	-0.0186932	-0.0146019	-0.0155928	-0.0109336	0.00158843	0.00160273	0.00165652	0.00177148	0.00154749	0.00161236	0.0015445	0.00157509	0.0502306	0.0506827	0.0523837	0.056019	0.048936	0.0509874	0.0488415	0.0498086	0.00112375	0.00113387	0.00117192	0.00125325	0.00109479	0.00114068	0.00109268	0.00111431	0.0515865	0.0515521	0.0534096	0.057363	0.0523619	0.0530125	0.0512469	0.0509702	0.000138577	0.000136563
500	0.5	0.85	0.2	0.3	MNAR	0.791958	557	-0.0120588	-0.00987125	-0.00982781	-0.0124245	-0.00886297	-0.0108843	-0.0115908	-0.0101704	0.000662178	0.000666739	0.000698573	0.000734882	0.000649514	0.000656551	0.000647469	0.000647605	0.0209399	0.0210841	0.0220908	0.023239	0.0205394	0.020762	0.0204748	0.0204791	0.000468465	0.000471692	0.000494213	0.0005199	0.000459506	0.000464484	0.000458059	0.000458155	0.0241548	0.023271	0.0241682	0.0263416	0.0223607	0.0234328	0.023519	0.0228563	2.74035e-05	2.53865e-05
1000	0.5	0.85	0.2	0.3	MNAR	0.808958	558	-0.0120887	-0.0100534	-0.0100375	-0.0120214	-0.00795305	-0.0106058	-0.0111844	-0.0102297	0.000470741	0.000479098	0.000486127	0.000512864	0.00046406	0.000471444	0.000464142	0.000461624	0.0148861	0.0151504	0.0153727	0.0162182	0.0146749	0.0149084	0.0146775	0.0145978	0.000333031	0.000338943	0.000343916	0.000362831	0.000328305	0.000333528	0.000328362	0.00032658	0.0191706	0.0181762	0.0183531	0.0201812	0.016685	0.0182899	0.0184473	0.0178194	1.52532e-05	1.40291e-05
100	0.1	0.9	0.2	0.3	MNAR	0.68666	559	-0.0162899	-0.0172312	-0.0151349	-0.0168233	-0.0211396	-0.0756141	-0.0628482	-0.0339425	0.00266479	0.002919	0.00275637	0.00289405	0.00284707	0.00306094	0.00277913	0.00187438	0.0842679	0.0923069	0.0871641	0.091518	0.0900323	0.0967955	0.0878837	0.059273	0.00188523	0.00206508	0.00195002	0.00204743	0.00201419	0.0021655	0.00196612	0.00132605	0.0873608	0.0938561	0.0884254	0.0930065	0.0924369	0.12279	0.108008	0.101333	0.000510371	0.000588478
500	0.1	0.9	0.2	0.3	MNAR	0.804591	560	-0.0163744	-0.0139032	-0.0146428	-0.0155882	-0.0123499	-0.0178774	-0.0218325	-0.015133	0.00117152	0.00124455	0.00127764	0.00128765	0.00120924	0.00120925	0.00106467	0.00120786	0.0370469	0.039356	0.0404025	0.0407192	0.0382394	0.03824	0.0336678	0.0381959	0.000828808	0.000880468	0.000903878	0.000910964	0.000855488	0.0008555	0.000753212	0.000854514	0.0404873	0.0417211	0.042955	0.0435819	0.0401661	0.0421952	0.0401129	0.0410668	8.32274e-05	9.68508e-05
1000	0.1	0.9	0.2	0.3	MNAR	0.832536	561	-0.0181832	-0.0158139	-0.015877	-0.0180861	-0.0129879	-0.0171575	-0.0195606	-0.0158458	0.000874237	0.000916426	0.000946802	0.00095057	0.000872071	0.000885499	0.000786341	0.00087014	0.0276458	0.0289799	0.0299405	0.0300597	0.0275773	0.0280019	0.0248663	0.0275163	0.000618488	0.000648335	0.000669825	0.000672491	0.000616956	0.000626456	0.000556305	0.00061559	0.033078	0.0330012	0.0338765	0.0350683	0.0304702	0.0328284	0.031628	0.0317408	5.08382e-05	5.02061e-05
100	0.3	0.9	0.2	0.3	MNAR	0.7626	562	-0.00785833	-0.00657952	-0.006275	-0.00840143	-0.0136366	-0.0127195	-0.0178944	-0.00886651	0.00154773	0.00159369	0.00166382	0.00173901	0.00153005	0.00161357	0.00151143	0.001595	0.0489434	0.0503969	0.0526145	0.0549922	0.0483844	0.0510255	0.0477955	0.0504383	0.00109495	0.00112747	0.00117708	0.00123028	0.00108245	0.00114154	0.00106928	0.0011284	0.0495461	0.0507996	0.0529612	0.055603	0.0502461	0.0525622	0.0510131	0.0511868	0.000153938	0.000162975
500	0.3	0.9	0.2	0.3	MNAR	0.838553	563	-0.0128556	-0.0108	-0.0106926	-0.0130054	-0.009316	-0.011855	-0.0137081	-0.0111055	0.000658479	0.000681413	0.000695273	0.000718663	0.000643914	0.000664341	0.000630222	0.000643151	0.0208229	0.0215482	0.0219865	0.0227261	0.0203624	0.0210083	0.0199294	0.0203382	0.000465848	0.000482073	0.000491878	0.000508425	0.000455544	0.000469995	0.000445857	0.000455004	0.0244628	0.0240935	0.0244387	0.0261744	0.022383	0.0241132	0.0241805	0.0231638	2.75105e-05	2.74124e-05
1000	0.3	0.9	0.2	0.3	MNAR	0.85655	564	-0.0128317	-0.0109395	-0.0112081	-0.0133057	-0.00853658	-0.0117369	-0.0129244	-0.0111761	0.000470654	0.000493362	0.00049554	0.000508781	0.000464628	0.000478304	0.000448494	0.000462655	0.0148834	0.0156015	0.0156704	0.0160891	0.0146928	0.0151253	0.0141826	0.0146304	0.000332969	0.000349034	0.000350575	0.000359942	0.000328706	0.000338381	0.000317291	0.00032731	0.0196455	0.0190483	0.0192597	0.020872	0.0169864	0.019139	0.0191829	0.0184049	1.68183e-05	1.64806e-05
100	0.5	0.9	0.2	0.3	MNAR	0.776283	565	-0.0102935	-0.00979712	-0.0091232	-0.0097576	-0.0183349	-0.0119399	-0.0148488	-0.00944677	0.00123498	0.00130401	0.00130946	0.00132115	0.00120817	0.00127223	0.00121338	0.0012438	0.0390536	0.0412363	0.0414087	0.0417785	0.0382058	0.0402314	0.0383704	0.0393325	0.000873703	0.000922532	0.000926391	0.000934664	0.000854735	0.000900051	0.000858417	0.000879941	0.0403685	0.0423641	0.0423816	0.0428825	0.0423603	0.0419465	0.0411254	0.0404319	9.51345e-05	9.57222e-05
500	0.5	0.9	0.2	0.3	MNAR	0.844672	566	-0.0101696	-0.00841523	-0.00846157	-0.0109098	-0.00738854	-0.00924056	-0.00998872	-0.00865611	0.000553818	0.000576844	0.000588305	0.000613151	0.000541709	0.000553516	0.000536427	0.000541324	0.0175133	0.0182414	0.0186038	0.0193895	0.0171303	0.0175037	0.0169633	0.0171182	0.000391805	0.000408095	0.000416202	0.00043378	0.000383238	0.000391591	0.000379501	0.000382965	0.0202442	0.0200807	0.0204293	0.0222396	0.0186479	0.0197854	0.0196784	0.0191746	1.81467e-05	1.83769e-05
1000	0.5	0.9	0.2	0.3	MNAR	0.860877	567	-0.0104228	-0.00888968	-0.00891351	-0.0102513	-0.00656257	-0.00922227	-0.009912	-0.00899056	0.000396302	0.000410289	0.000423691	0.000438289	0.000391839	0.000398666	0.000389484	0.000390978	0.0125322	0.0129745	0.0133983	0.0138599	0.012391	0.0126069	0.0123166	0.0123638	0.000280368	0.000290263	0.000299745	0.000310072	0.000277211	0.00028204	0.000275545	0.000276602	0.0162951	0.0157224	0.0160868	0.0172335	0.0140161	0.0156149	0.0158049	0.0152821	1.13742e-05	1.13413e-05
100	0.1	0.7	0.9	0.3	MNAR	0.466756	568	-0.00901213	-0.0301863	-0.0163477	-0.0146122	-0.0511854	-0.00716272	-0.00668928	-0.0127632	0.00357012	0.0033041	0.00273937	0.00420645	0.00407358	0.00266733	0.00266041	0.00251097	0.112897	0.104485	0.0866265	0.13302	0.128818	0.0843485	0.0841296	0.0794037	0.00252572	0.00233752	0.001938	0.0029759	0.00288189	0.00188703	0.00188214	0.00177641	0.113426	0.108708	0.088113	0.133754	0.138555	0.0846101	0.0843532	0.0947868	0.00053393	0.000417277
500	0.1	0.7	0.9	0.3	MNAR	0.59569	569	-0.0144142	-0.00334296	-0.00640865	-0.0130823	-0.000582435	-0.00324634	-0.00292425	-0.00146007	0.00164537	0.0013028	0.00143469	0.00178071	0.00139829	0.00125429	0.00124888	0.00126585	0.0520311	0.0411982	0.0453687	0.056311	0.0442178	0.0396642	0.0394931	0.0400298	0.00116403	0.00092168	0.00101498	0.00125978	0.000989236	0.000887363	0.000883534	0.000895541	0.0539657	0.041313	0.0457967	0.0577833	0.0441996	0.0397771	0.0395815	0.0400364	0.000153347	7.64979e-05
1000	0.1	0.7	0.9	0.3	MNAR	0.626242	570	-0.0151184	-0.00250203	-0.00249196	-0.014866	0.000426795	-0.00279153	-0.0027147	-0.00151175	0.00118053	0.000959043	0.00100748	0.00127728	0.00100467	0.00093732	0.000938279	0.000937648	0.0373317	0.0303276	0.0318592	0.0403912	0.0317706	0.0296407	0.029671	0.029651	0.00083518	0.000678485	0.000712749	0.000903627	0.000710767	0.000663117	0.000663795	0.000663349	0.0402595	0.0304155	0.0319406	0.0430211	0.0317576	0.0297571	0.0297801	0.0296747	7.72505e-05	4.07615e-05
100	0.3	0.7	0.9	0.3	MNAR	0.548397	571	-0.0117418	-0.0011049	-0.00405957	-0.00955619	-0.00565829	-0.00377661	-0.00207714	-9.16017e-05	0.00240139	0.0021921	0.00222887	0.0025545	0.00215566	0.00197741	0.00200815	0.00200297	0.0759387	0.0693203	0.0704831	0.0807804	0.068168	0.0625311	0.0635032	0.0633394	0.00169889	0.00155082	0.00157684	0.00180721	0.00152505	0.00139894	0.00142069	0.00141702	0.0768036	0.0692944	0.0705647	0.0813035	0.0683684	0.0626138	0.0635054	0.0633394	0.000289797	0.000224432
500	0.3	0.7	0.9	0.3	MNAR	0.632201	572	-0.0110271	0.000928825	0.00121313	-0.0111053	0.00207153	-0.000292772	-0.000223453	0.000668428	0.00099496	0.000847533	0.00088399	0.00109224	0.000864968	0.000830753	0.00082682	0.000833114	0.0314634	0.0268013	0.0279542	0.0345397	0.0273527	0.0262707	0.0261463	0.0263454	0.000703895	0.000599596	0.000625388	0.000772718	0.000611931	0.000587725	0.000584943	0.000589395	0.033325	0.026804	0.0279666	0.0362647	0.0274174	0.0262592	0.0261342	0.0263407	5.13334e-05	3.28431e-05
1000	0.3	0.7	0.9	0.3	MNAR	0.652059	573	-0.0128672	0.00019868	0.000124497	-0.0132004	0.00178951	-0.000878577	-0.000840558	-5.96083e-05	0.000709704	0.00059666	0.000623117	0.000789304	0.000603758	0.000580127	0.000581168	0.000583678	0.0224428	0.018868	0.0197047	0.02496	0.0190925	0.0183452	0.0183781	0.0184575	0.000502088	0.000422113	0.000440831	0.000558401	0.000427135	0.000410417	0.000411153	0.000412929	0.02586	0.0188596	0.0196952	0.0282246	0.0191667	0.0183571	0.0183882	0.0184484	2.96757e-05	1.7597e-05
100	0.5	0.7	0.9	0.3	MNAR	0.562075	574	-0.0134959	0.00300936	0.00201216	-0.011646	-0.00368235	-0.00355409	-0.00213904	-0.000342795	0.00208211	0.00181764	0.00193537	0.00215497	0.00175603	0.00168632	0.00166057	0.00168015	0.0658422	0.0574787	0.0612017	0.0681461	0.0555306	0.0533261	0.052512	0.0531311	0.00147301	0.00128591	0.0013692	0.00152456	0.00124232	0.001193	0.00117479	0.00118864	0.0671789	0.0575287	0.0612041	0.0691005	0.0556248	0.0534178	0.0525293	0.0531056	0.000262335	0.000157799
500	0.5	0.7	0.9	0.3	MNAR	0.638318	575	-0.012917	-0.00100038	-0.000596083	-0.0129386	-0.00100151	-0.00266158	-0.00269335	-0.0020708	0.000866712	0.000773325	0.000805679	0.000962338	0.000785239	0.000749505	0.000748315	0.000755097	0.0274079	0.0244547	0.0254778	0.0304318	0.0248314	0.0237014	0.0236638	0.0238783	0.000613165	0.000547097	0.000569986	0.000680816	0.000555525	0.000530245	0.000529404	0.000534202	0.0302868	0.0244629	0.025472	0.0330541	0.0248392	0.0238386	0.0238048	0.023956	4.12255e-05	2.66038e-05
1000	0.5	0.7	0.9	0.3	MNAR	0.656384	576	-0.0109783	0.000925208	0.0010749	-0.0107086	0.00206466	-0.000118883	-0.00018004	0.000483811	0.000619369	0.000551598	0.000576267	0.000687619	0.000559781	0.000539791	0.000539463	0.000543948	0.0195862	0.017443	0.0182232	0.0217444	0.0177018	0.0170697	0.0170593	0.0172011	0.000438179	0.000390234	0.000407686	0.000486464	0.000396023	0.000381881	0.000381649	0.000384822	0.0224445	0.0174589	0.0182457	0.0242286	0.017813	0.0170616	0.0170517	0.0171993	2.1132e-05	1.28589e-05
100	0.1	0.85	0.9	0.3	MNAR	0.626706	577	-0.0190641	-0.0390255	-0.0432394	-0.02005	-0.0456875	-0.0194861	-0.0368955	-0.023487	0.00319615	0.00341547	0.00324345	0.00364496	0.00358381	0.00217735	0.00289868	0.00155505	0.101071	0.108007	0.102567	0.115264	0.11333	0.0688537	0.0916643	0.0491751	0.00226115	0.00241631	0.00229461	0.00257866	0.0025354	0.00154039	0.0020507	0.00110014	0.103557	0.11479	0.111261	0.116938	0.12214	0.0715248	0.0987685	0.0770972	0.000605334	0.000666319
500	0.1	0.85	0.9	0.3	MNAR	0.75014	578	-0.0177651	0.000621493	-0.001906	-0.0183182	0.0020338	-0.00245089	-0.00119272	0.00053784	0.00145212	0.00104089	0.00113845	0.00157279	0.00106799	0.000974124	0.00096528	0.000979035	0.0459201	0.0329158	0.036001	0.0497361	0.0337729	0.0308045	0.0305248	0.0309598	0.00102732	0.000736388	0.000805411	0.00111269	0.000755563	0.000689154	0.000682897	0.000692629	0.0492153	0.0329052	0.0360335	0.0529789	0.0338172	0.0308865	0.0305329	0.030949	0.000125091	4.74076e-05
1000	0.1	0.85	0.9	0.3	MNAR	0.779388	579	-0.0182507	0.000311511	0.000396447	-0.0189507	0.00246277	-0.00190068	-0.00141083	-0.000183525	0.000948061	0.000686062	0.00072106	0.0010641	0.000694387	0.000665421	0.000665833	0.000669867	0.0299803	0.0216952	0.0228019	0.0336497	0.0219584	0.0210425	0.0210555	0.021183	0.000670716	0.000485362	0.000510121	0.000752808	0.000491251	0.000470759	0.00047105	0.000473904	0.0350857	0.0216866	0.022794	0.0386044	0.0220852	0.0211177	0.0210922	0.0211732	5.7194e-05	1.97042e-05
100	0.3	0.85	0.9	0.3	MNAR	0.706045	580	-0.012703	0.00384871	0.00110786	-0.0131014	-0.00677068	-0.00439399	-0.00164598	-7.90786e-06	0.00180752	0.00150449	0.00165149	0.00197892	0.00149343	0.00137921	0.00137954	0.00139691	0.0571587	0.047576	0.0522248	0.062579	0.0472266	0.0436144	0.0436248	0.0441741	0.00127875	0.00106436	0.00116837	0.00140001	0.00105655	0.000975736	0.000975968	0.000988257	0.0585253	0.0477077	0.0522104	0.0639051	0.0476861	0.0438135	0.043634	0.0441741	0.00018895	0.000134884
500	0.3	0.85	0.9	0.3	MNAR	0.785621	581	-0.0147539	0.00103849	0.00117794	-0.0150244	0.00156519	-0.00120331	-0.000963246	-0.000242513	0.000810632	0.000621665	0.000651162	0.000900957	0.000633111	0.000611436	0.000610635	0.000612123	0.0256344	0.0196588	0.0205915	0.0284908	0.0200207	0.0193353	0.01931	0.019357	0.00057349	0.000439803	0.000460671	0.000637392	0.000447901	0.000432567	0.000432	0.000433053	0.029566	0.0196764	0.0206149	0.032197	0.0200718	0.0193631	0.0193243	0.0193489	4.01287e-05	1.64724e-05
1000	0.3	0.85	0.9	0.3	MNAR	0.804477	582	-0.0149104	1.95743e-05	0.00013386	-0.0145367	0.00217801	-0.00130691	-0.00129211	-0.000556722	0.000551062	0.000431007	0.000442362	0.000611105	0.000440754	0.000423191	0.000423434	0.000420926	0.0174261	0.0136296	0.0139887	0.0193248	0.0139379	0.0133825	0.0133902	0.0133109	0.000389855	0.000304921	0.000312954	0.000432333	0.000311816	0.000299391	0.000299563	0.000297789	0.0229278	0.0136228	0.0139824	0.0241742	0.0141001	0.0134395	0.0134457	0.0133158	2.27763e-05	8.18702e-06
100	0.5	0.85	0.9	0.3	MNAR	0.720214	583	-0.0120934	0.005958	0.00617748	-0.012532	-0.00729426	-0.00136366	-0.00044898	0.00105183	0.00153145	0.00125243	0.00131209	0.00170211	0.00129229	0.00121196	0.00119908	0.00120961	0.0484287	0.0396052	0.0414918	0.0538255	0.0408657	0.0383256	0.0379182	0.0382511	0.00108344	0.000886043	0.000928249	0.00120418	0.000914242	0.000857414	0.0008483	0.000855749	0.0498923	0.0400313	0.0419286	0.0552389	0.0414915	0.0383307	0.0379019	0.0382464	0.00012436	6.91274e-05
500	0.5	0.85	0.9	0.3	MNAR	0.791958	584	-0.0110568	0.00236583	0.00301124	-0.0109143	0.00269832	0.000475915	0.000417227	0.00106361	0.00068005	0.000567818	0.00058443	0.000726288	0.000579967	0.000560778	0.000561099	0.000562007	0.0215051	0.017956	0.0184813	0.0229672	0.0183402	0.0177333	0.0177435	0.0177722	0.000481109	0.000401709	0.000413461	0.00051382	0.000410304	0.000396728	0.000396956	0.000397598	0.0241714	0.0181023	0.0187159	0.0254183	0.0185285	0.0177309	0.0177396	0.0177951	2.64271e-05	1.40775e-05
1000	0.5	0.85	0.9	0.3	MNAR	0.808958	585	-0.0135065	0.000234614	0.00068793	-0.0135187	0.00200561	-0.000985105	-0.000957435	-0.000357245	0.000487465	0.000406496	0.000427454	0.000544996	0.000410943	0.000396974	0.000398745	0.000398445	0.015415	0.0128545	0.0135173	0.0172343	0.0129952	0.0125534	0.0126094	0.0125999	0.000344863	0.00028758	0.000302407	0.000385563	0.000290726	0.000280843	0.000282096	0.000281884	0.0204892	0.0128503	0.013528	0.021897	0.0131426	0.0125857	0.0126394	0.0125987	1.7915e-05	7.41651e-06
100	0.1	0.9	0.9	0.3	MNAR	0.68666	586	-0.0179433	-0.0335787	-0.0387918	-0.0180144	-0.0407703	-0.0220444	-0.0493908	-0.0211381	0.00270332	0.00311363	0.00303397	0.00308977	0.00302302	0.00171766	0.00288089	0.00125506	0.0854865	0.0984618	0.0959424	0.0977071	0.0955962	0.0543171	0.0911017	0.0396886	0.00191249	0.00220277	0.00214641	0.00218589	0.00213867	0.00121518	0.00203811	0.000887909	0.088635	0.103983	0.103443	0.0993058	0.103883	0.0585949	0.103589	0.0700331	0.000501685	0.000733549
500	0.1	0.9	0.9	0.3	MNAR	0.804591	587	-0.0173511	0.000950333	-0.001217	-0.0175778	0.00062183	-0.0028716	-0.00178355	-0.000254778	0.00123501	0.000820194	0.000903118	0.00135684	0.000838439	0.000762673	0.000783616	0.000764758	0.0390544	0.0259368	0.0285591	0.042907	0.0265138	0.0241178	0.0247801	0.0241838	0.000873721	0.000580255	0.00063892	0.00095991	0.000593163	0.000539561	0.000554377	0.000541036	0.0427175	0.0259413	0.0285707	0.0463482	0.0265078	0.0242762	0.0248318	0.0241851	8.99867e-05	2.86647e-05
1000	0.1	0.9	0.9	0.3	MNAR	0.832536	588	-0.016748	0.000633661	0.00113294	-0.0165209	0.00232708	-0.00178505	-0.00147532	-0.000528655	0.000832057	0.000547849	0.00056548	0.000925168	0.000563588	0.000529159	0.000533367	0.000536006	0.0263119	0.0173245	0.0178821	0.0292564	0.0178222	0.0167335	0.0168665	0.01695	0.000588647	0.000387581	0.000400055	0.00065452	0.000398716	0.000374359	0.000377336	0.000379203	0.0311789	0.0173274	0.017909	0.033586	0.0179647	0.0168201	0.0169225	0.0169498	4.80681e-05	1.3009e-05
100	0.3	0.9	0.9	0.3	MNAR	0.7626	589	-0.0126193	0.00300848	0.00125057	-0.0130933	-0.00903483	-0.00560343	-0.00308117	-0.00141031	0.00149825	0.00119463	0.00129855	0.00169998	0.00121018	0.00114669	0.00112312	0.00113428	0.0473788	0.0377774	0.0410637	0.0537582	0.0382694	0.0362614	0.0355163	0.035869	0.00105995	0.000845151	0.000918672	0.00120267	0.000856158	0.000811236	0.000794565	0.000802456	0.0490077	0.0378782	0.0410622	0.0553036	0.0393028	0.0366739	0.035632	0.0358967	0.000121105	6.40308e-05
500	0.3	0.9	0.9	0.3	MNAR	0.838553	590	-0.0106152	0.00237405	0.00258419	-0.0104777	0.00264328	0.000215835	0.000224864	0.000807737	0.000657507	0.00049343	0.000520907	0.000719904	0.000506926	0.000481183	0.000478622	0.0004802	0.0207922	0.0156036	0.0164725	0.0227654	0.0160304	0.0152163	0.0151354	0.0151853	0.000465161	0.000349082	0.000368521	0.000509304	0.00035863	0.000340418	0.000338606	0.000339723	0.0233359	0.0157755	0.0166658	0.0250505	0.016239	0.0152103	0.0151295	0.0151991	2.5308e-05	1.12381e-05
1000	0.3	0.9	0.9	0.3	MNAR	0.85655	591	-0.0128828	0.000118921	0.000333442	-0.0130118	0.00208193	-0.00108808	-0.00117272	-0.000648114	0.000471113	0.000355857	0.00036883	0.000525335	0.000367549	0.000349025	0.000350339	0.000350042	0.0148979	0.0112532	0.0116634	0.0166125	0.0116229	0.0110371	0.0110787	0.0110693	0.000333294	0.000251755	0.000260932	0.000371653	0.000260027	0.000246922	0.000247851	0.000247641	0.0196899	0.0112482	0.0116624	0.0210952	0.0118022	0.0110852	0.0111351	0.0110827	1.64535e-05	5.3882e-06
100	0.5	0.9	0.9	0.3	MNAR	0.776283	592	-0.00997967	0.005342	0.00573632	-0.0100256	-0.00906385	-0.0017861	-0.0013267	-0.000168877	0.00123849	0.000993144	0.0010422	0.00135348	0.000996458	0.00098922	0.000977907	0.000985509	0.0391644	0.031406	0.0329572	0.0428009	0.0315108	0.0312819	0.0309241	0.0311645	0.000876181	0.00070261	0.000737314	0.000957536	0.000704955	0.000699834	0.000691831	0.000697209	0.0403969	0.0318416	0.0334365	0.0439386	0.0327733	0.0313172	0.0309371	0.0311494	8.23694e-05	4.24014e-05
500	0.5	0.9	0.9	0.3	MNAR	0.844672	593	-0.0106377	0.00116603	0.00169635	-0.0107469	0.000927011	-0.000580523	-0.000707442	-0.000265774	0.000559671	0.000462193	0.000484225	0.000606216	0.000481634	0.000459719	0.000457066	0.000457647	0.0176984	0.0146158	0.0153125	0.0191702	0.0152306	0.0145376	0.0144537	0.0144721	0.000395945	0.000326983	0.00034257	0.000428874	0.000340737	0.000325233	0.000323356	0.000323767	0.0206417	0.014655	0.0153986	0.0219688	0.0152512	0.0145419	0.0144638	0.0144673	1.89952e-05	9.18613e-06
1000	0.5	0.9	0.9	0.3	MNAR	0.860877	594	-0.0112987	-0.000168889	2.09376e-05	-0.0113596	0.00149839	-0.000958363	-0.00104556	-0.000764398	0.000397249	0.000323625	0.00033269	0.000443687	0.000326797	0.000321742	0.000320307	0.000319997	0.0125621	0.0102339	0.0105206	0.0140306	0.0103342	0.0101744	0.010129	0.0101192	0.000281038	0.000228952	0.000235365	0.000313891	0.000231196	0.00022762	0.000226605	0.000226385	0.0168911	0.0102302	0.0105153	0.0180472	0.0104372	0.0102143	0.0101778	0.010143	1.1911e-05	4.68421e-06
100	0.1	0.7	0.2	0.5	MNAR	0.466756	595	-0.00310986	0.00262443	0.0328145	-0.0196922	-0.0286012	-0.0332335	-0.00781783	-0.0149681	0.00388564	0.00398006	0.0033059	0.00525702	0.0052848	0.00276998	0.00269062	0.00225246	0.122875	0.125861	0.104542	0.166242	0.16712	0.0875946	0.085085	0.0712289	0.00274894	0.00281574	0.00233879	0.00371913	0.00373879	0.00195965	0.00190351	0.00159352	0.126242	0.125825	0.109521	0.167321	0.169467	0.0936462	0.0854011	0.141229	0.00059204	0.00054673
500	0.1	0.7	0.2	0.5	MNAR	0.59569	596	-0.0133689	-0.0121054	-0.0134177	-0.0121687	-0.0101	-0.0209064	-0.0166165	-0.0122777	0.00218553	0.00231004	0.0022099	0.00232757	0.00219897	0.0020916	0.00194037	0.00219625	0.0691126	0.0730499	0.069883	0.0736042	0.0695376	0.0661423	0.0613598	0.0694517	0.00154618	0.00163426	0.00156341	0.00164666	0.00155569	0.00147973	0.00137273	0.00155376	0.0703598	0.0740101	0.0711252	0.074567	0.0702328	0.0693362	0.0635403	0.0704943	0.00027446	0.000265762
1000	0.1	0.7	0.2	0.5	MNAR	0.626242	597	-0.0181158	-0.0167656	-0.0183908	-0.0184119	-0.0145108	-0.021313	-0.0186459	-0.0160735	0.00146845	0.00161432	0.00162223	0.0015685	0.00148649	0.00149934	0.00138586	0.001478	0.0464364	0.0510494	0.0512993	0.0496003	0.0470068	0.0474134	0.0438247	0.0467386	0.00103887	0.00114207	0.00114766	0.00110965	0.00105163	0.00106073	0.000980441	0.00104563	0.0498234	0.0537077	0.0544721	0.0528841	0.0491731	0.0519618	0.0476063	0.0494031	0.000140301	0.000159483
100	0.3	0.7	0.2	0.5	MNAR	0.548397	598	-0.0152961	-0.0131397	-0.00550968	-0.0135267	-0.0148485	-0.029352	-0.0196323	-0.0146774	0.00294352	0.00306078	0.00262747	0.00305343	0.00303409	0.00253341	0.00239409	0.00308277	0.0930824	0.0967903	0.0830878	0.0965579	0.0959464	0.0801135	0.0757079	0.0974857	0.00208243	0.00216538	0.00185883	0.00216018	0.0021465	0.00179229	0.00169373	0.00218094	0.0942849	0.0976301	0.0832289	0.0974529	0.0970411	0.0852836	0.0781753	0.0988266	0.000448	0.000378496
500	0.3	0.7	0.2	0.5	MNAR	0.632201	599	-0.0149207	-0.0133059	-0.0137006	-0.0153926	-0.0115745	-0.0150571	-0.0151305	-0.0126964	0.00127075	0.00137191	0.00139426	0.00137667	0.00128232	0.00128486	0.00123274	0.00127445	0.0401845	0.0433836	0.0440903	0.043534	0.0405507	0.0406307	0.0389826	0.0403016	0.000899003	0.000970573	0.000986382	0.000973936	0.000907194	0.000908984	0.000872114	0.000901623	0.0428463	0.0453575	0.0461488	0.0461546	0.0421507	0.0433119	0.0417978	0.042235	8.39688e-05	9.91458e-05
1000	0.3	0.7	0.2	0.5	MNAR	0.652059	600	-0.0149587	-0.012573	-0.0126584	-0.0145817	-0.0113639	-0.0143236	-0.0144417	-0.012823	0.000877201	0.000921284	0.000944788	0.00097776	0.000887353	0.000899887	0.000857057	0.000879509	0.0277395	0.0291336	0.0298768	0.0309195	0.0280606	0.0284569	0.0271025	0.0278125	0.000620585	0.000651772	0.0006684	0.000691726	0.000627767	0.000636635	0.000606334	0.000622218	0.0315036	0.0317174	0.032434	0.0341714	0.0302613	0.0318458	0.0306982	0.0306136	4.24581e-05	4.38113e-05
100	0.5	0.7	0.2	0.5	MNAR	0.562075	601	-0.0149328	-0.0133504	-0.00942652	-0.0127244	-0.015002	-0.0243707	-0.0174705	-0.0111885	0.00239713	0.00255789	0.00237835	0.00256648	0.002339	0.00224995	0.00217029	0.00240108	0.075804	0.0808875	0.0752101	0.0811592	0.0739658	0.0711496	0.0686306	0.075929	0.00169588	0.0018096	0.00168259	0.00181568	0.00165475	0.00159175	0.0015354	0.00169867	0.0772236	0.0819419	0.0757612	0.0821105	0.0754356	0.075174	0.0707861	0.0767113	0.000321472	0.000302022
500	0.5	0.7	0.2	0.5	MNAR	0.638318	602	-0.0136275	-0.0123487	-0.0127557	-0.0137866	-0.0115902	-0.0142725	-0.0139309	-0.0124191	0.00107269	0.0011193	0.00113863	0.00121942	0.00106587	0.00108746	0.00104472	0.00105994	0.0339215	0.0353952	0.0360068	0.0385615	0.0337057	0.0343886	0.033037	0.0335183	0.000758888	0.000791858	0.000805539	0.000862693	0.000754059	0.000769336	0.0007391	0.000749867	0.0365408	0.0374708	0.0381824	0.0409338	0.0356268	0.0372168	0.0358388	0.0357293	5.71226e-05	6.22419e-05
1000	0.5	0.7	0.2	0.5	MNAR	0.656384	603	-0.0154272	-0.0135427	-0.0136155	-0.0153191	-0.0119463	-0.0144493	-0.0141322	-0.0132947	0.000753141	0.000788887	0.000789953	0.000859253	0.000740801	0.00075759	0.000737897	0.000735819	0.0238164	0.0249468	0.0249805	0.027172	0.0234262	0.0239571	0.0233344	0.0232686	0.000532818	0.000558107	0.000558861	0.000607888	0.000524087	0.000535965	0.000522033	0.000520563	0.0283664	0.0283747	0.0284391	0.0311809	0.026286	0.027967	0.0272703	0.0267888	3.45612e-05	3.69611e-05
100	0.1	0.85	0.2	0.5	MNAR	0.626706	604	-0.0124842	-0.0133878	-0.00195482	-0.0238089	-0.0293034	-0.108001	-0.0742965	-0.0599018	0.00340522	0.00409448	0.00356731	0.00487289	0.00495664	0.00313903	0.00276795	0.00122585	0.107683	0.129479	0.112808	0.154094	0.156743	0.099265	0.0875301	0.0387647	0.00240906	0.00289668	0.00252373	0.00344738	0.00350663	0.00222074	0.00195821	0.000867238	0.119009	0.130105	0.112769	0.155847	0.159381	0.146656	0.114777	0.142366	0.000686678	0.000773949
500	0.1	0.85	0.2	0.5	MNAR	0.75014	605	-0.0203335	-0.0181771	-0.0206693	-0.0193782	-0.0160263	-0.0300337	-0.0319685	-0.023113	0.00188832	0.00204481	0.00208895	0.00200858	0.00202604	0.00200705	0.00178254	0.00206006	0.0597138	0.0646626	0.0660585	0.0635169	0.0640691	0.0634685	0.0563689	0.0651448	0.00133591	0.00144662	0.00147785	0.00142099	0.00143334	0.00141991	0.00126108	0.00145741	0.0630526	0.0671378	0.0691852	0.0663768	0.066012	0.0701872	0.0647785	0.0692778	0.000222743	0.000253658
1000	0.1	0.85	0.2	0.5	MNAR	0.779388	606	-0.0214842	-0.0194974	-0.0199259	-0.0212187	-0.0170148	-0.0246305	-0.0254824	-0.020341	0.00131127	0.0013785	0.00141361	0.00144156	0.00134778	0.00135789	0.00122671	0.0013456	0.0414658	0.043592	0.0447024	0.0455863	0.0426204	0.0429404	0.038792	0.0425517	0.000927668	0.000975235	0.00100008	0.00101985	0.000953499	0.000960656	0.00086785	0.000951961	0.0466826	0.0477338	0.0489219	0.0502619	0.0458714	0.0494843	0.0463969	0.0471444	0.000106859	0.000117484
100	0.3	0.85	0.2	0.5	MNAR	0.706045	607	-0.0192875	-0.0174318	-0.0174633	-0.0182676	-0.0223747	-0.0405133	-0.039406	-0.0260348	0.00242868	0.00263402	0.00259245	0.00258369	0.00257131	0.00252756	0.00221175	0.00268521	0.0768017	0.083295	0.0819804	0.0817036	0.0813118	0.0799285	0.0699416	0.0849139	0.0017182	0.00186346	0.00183405	0.00182786	0.0018191	0.00178815	0.00156473	0.00189968	0.0791493	0.0850587	0.0837796	0.083681	0.0842949	0.0895741	0.0802482	0.0901487	0.000373443	0.000411547
500	0.3	0.85	0.2	0.5	MNAR	0.785621	608	-0.0184307	-0.0156204	-0.0164892	-0.0178901	-0.0146448	-0.0188489	-0.0199454	-0.0163177	0.00104982	0.00109388	0.00112515	0.00113574	0.00105508	0.0010916	0.000993454	0.00104878	0.0331982	0.0345916	0.0355803	0.0359152	0.0333644	0.0345195	0.0314158	0.0331654	0.000742705	0.000773879	0.000795998	0.00080349	0.000746424	0.000772265	0.000702829	0.000741972	0.0379566	0.0379392	0.0391993	0.0401082	0.0364217	0.0393152	0.0371992	0.0369474	7.42725e-05	7.30513e-05
1000	0.3	0.85	0.2	0.5	MNAR	0.804477	609	-0.0165683	-0.0143892	-0.0149705	-0.0164038	-0.0119273	-0.0161661	-0.0168015	-0.0144022	0.000723569	0.000759725	0.000773736	0.000819622	0.000713299	0.000741239	0.000680559	0.000707674	0.0228813	0.0240246	0.0244677	0.0259187	0.0225565	0.02344	0.0215212	0.0223786	0.000511897	0.000537476	0.000547388	0.00057985	0.000504631	0.000524397	0.000481469	0.000500651	0.0282407	0.0279938	0.0286738	0.0306626	0.0255058	0.0284645	0.0272945	0.0266031	3.42869e-05	3.56517e-05
100	0.5	0.85	0.2	0.5	MNAR	0.720214	610	-0.0157465	-0.013281	-0.0153888	-0.0154196	-0.0221534	-0.0272178	-0.0281803	-0.0156403	0.00189671	0.00205412	0.00214031	0.00211242	0.00196356	0.002057	0.00189737	0.00201498	0.0599794	0.064957	0.0676824	0.0668005	0.0620934	0.065048	0.0600002	0.0637193	0.00134185	0.00145321	0.00151418	0.00149445	0.00138914	0.00145525	0.00134232	0.00142552	0.0619829	0.066269	0.0693768	0.0685245	0.0658977	0.0704828	0.0662612	0.0655798	0.00019258	0.000227515
500	0.5	0.85	0.2	0.5	MNAR	0.791958	611	-0.0164204	-0.0144023	-0.0141985	-0.0171086	-0.0130363	-0.0161068	-0.0169139	-0.0143311	0.000811636	0.000847462	0.000859685	0.000911647	0.000796446	0.00082166	0.000796278	0.000796845	0.0256662	0.0267991	0.0271856	0.0288288	0.0251858	0.0259832	0.0251805	0.0251984	0.0005742	0.000599546	0.000608193	0.000644955	0.000563454	0.000581292	0.000563335	0.000563736	0.0304586	0.0304122	0.0306581	0.0335108	0.0283485	0.0305594	0.0303233	0.0289777	4.32903e-05	4.51601e-05
1000	0.5	0.85	0.2	0.5	MNAR	0.808958	612	-0.0155969	-0.0132919	-0.0133787	-0.0153375	-0.011223	-0.0142187	-0.0149402	-0.0134765	0.000589332	0.00061607	0.000625237	0.000645856	0.00058361	0.000593509	0.000579427	0.000579971	0.0186363	0.0194818	0.0197717	0.0204238	0.0184554	0.0187684	0.0183231	0.0183403	0.000416929	0.000435845	0.000442331	0.000456918	0.000412881	0.000419884	0.000409922	0.000410307	0.0242946	0.0235762	0.0238646	0.0255333	0.021592	0.0235387	0.0236349	0.0227518	2.57693e-05	2.59061e-05
100	0.1	0.9	0.2	0.5	MNAR	0.68666	613	-0.0173152	-0.0170175	-0.0112328	-0.0239878	-0.0263948	-0.136633	-0.103598	-0.0599966	0.00289049	0.00372948	0.00341616	0.00402411	0.00413682	0.00328716	0.00287981	0.000696364	0.0914052	0.117936	0.108029	0.127253	0.130818	0.103949	0.0910676	0.022021	0.00204491	0.00263846	0.0024168	0.0028469	0.00292664	0.00232553	0.00203735	0.00049265	0.107113	0.1191	0.108557	0.129432	0.13339	0.171649	0.137904	0.113647	0.000646541	0.000829131
500	0.1	0.9	0.2	0.5	MNAR	0.804591	614	-0.0194929	-0.017547	-0.0196722	-0.0200667	-0.015898	-0.0305602	-0.0347118	-0.0258713	0.00175398	0.00189711	0.00184593	0.00181249	0.00180333	0.00182341	0.00159809	0.00199559	0.0554657	0.0599918	0.0583733	0.0573159	0.0570262	0.0576613	0.0505361	0.063106	0.00124087	0.00134213	0.00130592	0.00128226	0.00127578	0.00128999	0.00113059	0.0014118	0.0587651	0.0624765	0.0615714	0.0607	0.0591733	0.0652336	0.0612883	0.0685573	0.000357696	0.000388188
1000	0.1	0.9	0.2	0.5	MNAR	0.832536	615	-0.0193541	-0.0161644	-0.0169655	-0.0190448	-0.0145391	-0.021763	-0.0243368	-0.0181892	0.00115961	0.00124332	0.0012412	0.00126357	0.00125273	0.00123492	0.00105866	0.00123324	0.0366702	0.0393172	0.0392501	0.0399576	0.0396148	0.0390516	0.0334777	0.0389985	0.000820381	0.000879599	0.000878098	0.000893926	0.000886257	0.000873657	0.000748958	0.000872468	0.041448	0.0424921	0.0427418	0.0442461	0.0421799	0.0446893	0.0413753	0.043014	8.80296e-05	0.000105327
100	0.3	0.9	0.2	0.5	MNAR	0.7626	616	-0.0113728	-0.0100883	-0.0124904	-0.0125419	-0.0169667	-0.0310736	-0.0364569	-0.0230026	0.00199946	0.00223474	0.00224836	0.00222067	0.00223148	0.00227855	0.00203568	0.00243028	0.0632286	0.0706686	0.0710995	0.0702239	0.0705656	0.0720541	0.0643738	0.0768521	0.00141454	0.00158099	0.00159063	0.00157104	0.00157868	0.00161199	0.00144016	0.00171933	0.0642432	0.07135	0.0721533	0.0713005	0.0725424	0.0784358	0.0739523	0.0817026	0.00022306	0.000350917
500	0.3	0.9	0.2	0.5	MNAR	0.838553	617	-0.0139759	-0.0119827	-0.0117809	-0.0138966	-0.0107039	-0.0145457	-0.0169018	-0.012587	0.000854373	0.000900433	0.00090318	0.000930286	0.00084601	0.000879116	0.000796748	0.000843787	0.0270176	0.0284742	0.028561	0.0294182	0.0267532	0.0278001	0.0251954	0.0266829	0.000604435	0.000637021	0.000638964	0.00065814	0.000598519	0.00062194	0.000563668	0.000596946	0.0304064	0.0308797	0.0308821	0.032522	0.0288026	0.0313632	0.0303289	0.0294906	4.74104e-05	5.38377e-05
1000	0.3	0.9	0.2	0.5	MNAR	0.85655	618	-0.0138334	-0.0121037	-0.0115726	-0.0138312	-0.00929934	-0.0126978	-0.0139996	-0.0119034	0.000610722	0.000633898	0.000632779	0.000681447	0.000592225	0.000607346	0.00055831	0.000589554	0.0193127	0.0200456	0.0200102	0.0215492	0.0187278	0.019206	0.0176553	0.0186433	0.000432062	0.000448458	0.000447666	0.000482097	0.000418976	0.000429673	0.000394982	0.000417086	0.0237481	0.0234078	0.023107	0.025597	0.0209011	0.023016	0.0225253	0.0221115	2.57772e-05	2.74424e-05
100	0.5	0.9	0.2	0.5	MNAR	0.776283	619	-0.0176364	-0.014574	-0.0147437	-0.0167908	-0.0250521	-0.0256584	-0.0293254	-0.0172366	0.00157565	0.00171604	0.00172682	0.00174088	0.0016341	0.0017158	0.00158774	0.00169416	0.0498264	0.0542661	0.0546068	0.0550516	0.0516748	0.0542583	0.0502087	0.053574	0.00111471	0.00121403	0.00122166	0.00123161	0.00115606	0.00121386	0.00112326	0.00119855	0.0528321	0.0561628	0.0565358	0.0575289	0.057404	0.0599947	0.0581237	0.0562531	0.000155797	0.000193071
500	0.5	0.9	0.2	0.5	MNAR	0.844672	620	-0.0130212	-0.0111475	-0.0110081	-0.0125449	-0.010016	-0.0121658	-0.0141288	-0.0112455	0.000664501	0.000697415	0.000712895	0.000729156	0.000660528	0.000678158	0.00065443	0.000659094	0.0210134	0.0220542	0.0225437	0.0230579	0.0208877	0.0214452	0.0206949	0.0208424	0.000470108	0.000493393	0.000504345	0.000515849	0.000467297	0.00047977	0.000462984	0.000466283	0.0247118	0.0247016	0.0250776	0.0262395	0.0231556	0.0246464	0.0250494	0.0236734	2.94481e-05	3.11352e-05
1000	0.5	0.9	0.2	0.5	MNAR	0.860877	621	-0.0137293	-0.0117682	-0.0118788	-0.0132453	-0.0093783	-0.0122497	-0.013414	-0.0117646	0.000477014	0.000483822	0.000500216	0.00051284	0.00046839	0.000485055	0.000458628	0.000466588	0.0150845	0.0152998	0.0158182	0.0162174	0.0148118	0.0153388	0.0145031	0.0147548	0.000337469	0.000342285	0.000353883	0.000362814	0.000331368	0.000343157	0.000324461	0.000330093	0.0203914	0.0192961	0.0197756	0.0209327	0.0175249	0.0196239	0.0197501	0.0188651	1.82819e-05	1.7018e-05
100	0.1	0.7	0.9	0.5	MNAR	0.466756	622	-0.00611728	-0.0355958	-0.00344799	-0.0207044	-0.0873258	-0.0188998	-0.0122155	-0.023563	0.00392257	0.00373833	0.00314038	0.00537321	0.0053765	0.00266257	0.00261086	0.0014669	0.124042	0.118216	0.0993074	0.169916	0.17002	0.0841977	0.0825626	0.0463874	0.00277506	0.00264472	0.00222169	0.00380133	0.00380366	0.00188366	0.00184708	0.00103777	0.127819	0.123403	0.0993176	0.171088	0.191059	0.0862518	0.0834205	0.098305	0.000597077	0.000518593
500	0.1	0.7	0.9	0.5	MNAR	0.59569	623	-0.017321	-0.0131245	-0.0199746	-0.0152256	-0.00483815	-0.00580299	-0.00535763	-0.000903012	0.00207029	0.00167169	0.00171233	0.00222909	0.00178862	0.00133045	0.00135324	0.00137048	0.0654683	0.0528635	0.0541486	0.0704901	0.0565613	0.0420726	0.0427933	0.0433383	0.00146465	0.00118265	0.0012114	0.001577	0.00126538	0.000941243	0.000957367	0.000969558	0.0676892	0.0544427	0.0576898	0.0720812	0.0567396	0.0424501	0.0431062	0.0434129	0.000251632	0.000180755
1000	0.1	0.7	0.9	0.5	MNAR	0.626242	624	-0.0165803	-0.00446407	-0.00598546	-0.0163322	-0.000201724	-0.00365583	-0.00330211	-0.000520479	0.00137006	0.00100247	0.00106082	0.00152204	0.00114639	0.000917833	0.000923139	0.000938729	0.0433252	0.0317007	0.0335461	0.0481312	0.036252	0.0290244	0.0291922	0.0296852	0.000969265	0.000709205	0.000750489	0.00107679	0.000811026	0.000649331	0.000653085	0.000664114	0.0463692	0.0319978	0.0340594	0.0508039	0.0362345	0.0292394	0.0293639	0.0296749	0.000103377	4.75361e-05
100	0.3	0.7	0.9	0.5	MNAR	0.548397	625	-0.0147876	-0.0147008	-0.0171976	-0.0154595	-0.0140335	-0.0141534	-0.008211	-0.00104833	0.00289642	0.00260099	0.00240391	0.00312996	0.00269594	0.00193955	0.00196686	0.00202714	0.091593	0.0822506	0.0760183	0.0989782	0.0852531	0.061334	0.0621974	0.0641039	0.00204911	0.0018401	0.00170067	0.00221433	0.00190727	0.00137216	0.00139147	0.00143412	0.0927338	0.0835135	0.0779022	0.100129	0.0863583	0.0629159	0.0627062	0.0647308	0.00039888	0.000339223
500	0.3	0.7	0.9	0.5	MNAR	0.632201	626	-0.0167669	-0.000941103	-0.0013127	-0.0168918	-0.000240116	-0.0041535	-0.0036442	-0.00168958	0.00122991	0.000949912	0.000982614	0.00136433	0.0010499	0.000889804	0.000886643	0.000904068	0.038893	0.0300389	0.031073	0.0431439	0.0332009	0.0281381	0.0280381	0.0285891	0.00087011	0.000672025	0.00069516	0.00096521	0.000742766	0.000629501	0.000627265	0.000639592	0.0423354	0.0300386	0.0310852	0.0463127	0.0331852	0.028429	0.02826	0.0286247	7.69479e-05	4.14043e-05
1000	0.3	0.7	0.9	0.5	MNAR	0.652059	627	-0.0143877	-0.000414441	-0.000560147	-0.015048	0.00185907	-0.00270664	-0.00241526	-0.000800916	0.000873416	0.000627456	0.000657149	0.000985454	0.00069636	0.000604	0.00060665	0.000611519	0.0276198	0.0198419	0.0207809	0.0311628	0.0220208	0.0191001	0.0191839	0.0193379	0.000617908	0.0004439	0.000464907	0.00069717	0.000492647	0.000427306	0.000429181	0.000432626	0.0311304	0.0198363	0.020778	0.0345918	0.0220882	0.0192815	0.0193259	0.0193448	4.5512e-05	1.78376e-05
100	0.5	0.7	0.9	0.5	MNAR	0.562075	628	-0.0202979	0.0023984	-0.00218832	-0.0196028	-0.00704006	-0.0103087	-0.00522644	-0.00210794	0.00246959	0.00215095	0.00221451	0.00268496	0.00224713	0.00176969	0.00176168	0.00183537	0.0780954	0.068019	0.0700289	0.0849059	0.0710605	0.0559626	0.0557091	0.0580395	0.00174714	0.00152171	0.00156668	0.0018995	0.00158976	0.00125199	0.00124632	0.00129845	0.0806523	0.0680273	0.0700281	0.0870981	0.071373	0.0568766	0.055926	0.0580487	0.00034069	0.000241903
500	0.5	0.7	0.9	0.5	MNAR	0.638318	629	-0.0147567	0.00274839	0.00289696	-0.01531	0.00111829	-0.00210509	-0.00141707	0.000162275	0.00107566	0.000829121	0.00086698	0.00122144	0.000915302	0.000792812	0.000799124	0.000803215	0.0340153	0.0262191	0.0274163	0.0386253	0.0289444	0.0250709	0.0252705	0.0253999	0.000760987	0.00058657	0.000613354	0.000864119	0.00064754	0.000560883	0.000565349	0.000568243	0.0370627	0.0263497	0.0275553	0.0415309	0.0289515	0.0251466	0.0252976	0.0253877	6.68231e-05	3.13783e-05
1000	0.5	0.7	0.9	0.5	MNAR	0.656384	630	-0.014245	0.00129664	0.00137761	-0.0141151	0.00193976	-0.00152008	-0.00129235	0.000144431	0.000735605	0.000577481	0.000602399	0.000820928	0.000642303	0.000546789	0.000549374	0.000554912	0.0232619	0.0182616	0.0190495	0.02596	0.0203114	0.017291	0.0173727	0.0175478	0.000520412	0.000408545	0.000426174	0.000580774	0.000454404	0.000386832	0.00038866	0.000392578	0.0272671	0.0182984	0.0190898	0.0295378	0.0203937	0.0173491	0.0174121	0.0175397	3.24026e-05	1.41933e-05
100	0.1	0.85	0.9	0.5	MNAR	0.626706	631	-0.0193943	-0.0657519	-0.0502005	-0.0266578	-0.0861222	-0.0445951	-0.0888756	-0.0363654	0.00347443	0.00442245	0.0038741	0.00475222	0.00530772	0.00232407	0.00314176	0.000781559	0.109871	0.13985	0.12251	0.150278	0.167845	0.0734935	0.0993511	0.0247151	0.00245802	0.00312871	0.00274078	0.00336201	0.003755	0.00164419	0.00222267	0.000552922	0.121661	0.154473	0.13234	0.15255	0.188576	0.0859338	0.133265	0.09175	0.000725767	0.000992786
500	0.1	0.85	0.9	0.5	MNAR	0.75014	632	-0.0232916	-0.0118546	-0.0255864	-0.023585	-0.00686439	-0.00952855	-0.0117285	-0.00151514	0.00185852	0.00163485	0.00183041	0.00202629	0.00151342	0.00101522	0.00154436	0.00106236	0.0587717	0.0516986	0.0578825	0.064077	0.0478586	0.0321041	0.048837	0.0335949	0.00131483	0.00115659	0.00129494	0.00143352	0.00107069	0.000718229	0.00109257	0.00075158	0.0631914	0.0530151	0.063259	0.0682496	0.0483247	0.0334729	0.0502018	0.0341095	0.000196816	0.000293512
1000	0.1	0.85	0.9	0.5	MNAR	0.779388	633	-0.0187909	-0.000277264	-0.00320188	-0.0192306	0.00163591	-0.00441741	-0.00299274	6.114e-05	0.00131782	0.000834406	0.000943077	0.00140881	0.000919511	0.000740395	0.000744512	0.000760479	0.041673	0.0263862	0.0298227	0.0445504	0.0290775	0.0234134	0.0235435	0.0240484	0.000932303	0.00059031	0.00066719	0.000996675	0.000650518	0.0005238	0.000526713	0.000538009	0.0456946	0.0263745	0.0299793	0.0485033	0.029109	0.0238149	0.0237213	0.0240365	9.86309e-05	3.62059e-05
100	0.3	0.85	0.9	0.5	MNAR	0.706045	634	-0.0196508	-0.00600364	-0.022082	-0.0203824	-0.0147212	-0.0193189	-0.014296	-0.00398252	0.00251372	0.00228094	0.00246381	0.00273678	0.00207816	0.00156191	0.00193948	0.00164831	0.0794908	0.0721298	0.0779126	0.0865445	0.0657173	0.0493919	0.0613317	0.052124	0.00177836	0.00161368	0.00174305	0.00193616	0.00147022	0.00110499	0.00137211	0.00116611	0.0818837	0.0723433	0.0809439	0.0888701	0.0673138	0.0530126	0.062946	0.0537121	0.000410822	0.000395818
500	0.3	0.85	0.9	0.5	MNAR	0.785621	635	-0.0176062	0.00115827	0.00161761	-0.0181866	0.000352463	-0.0042659	-0.00350223	-0.00165728	0.00099264	0.00067527	0.000710383	0.0011089	0.000727184	0.000650214	0.000653242	0.000653199	0.03139	0.0213539	0.0224643	0.0350665	0.0229956	0.0205616	0.0206573	0.020656	0.000702254	0.000477727	0.000502568	0.000784503	0.000514454	0.000460001	0.000462143	0.000462112	0.0359767	0.0213747	0.0225113	0.0394865	0.0229868	0.0209894	0.0209419	0.020712	6.15798e-05	2.12737e-05
1000	0.3	0.85	0.9	0.5	MNAR	0.804477	636	-0.0175841	0.000508754	0.000892648	-0.0178681	0.00203354	-0.0028354	-0.00249327	-0.000832573	0.000705914	0.000476529	0.000493721	0.00079566	0.000505635	0.000460031	0.000459092	0.000460905	0.022323	0.0150692	0.0156128	0.025161	0.0159896	0.0145474	0.0145178	0.0145751	0.000499406	0.000337126	0.000349288	0.000562898	0.000357716	0.000325453	0.000324789	0.000326072	0.028408	0.0150702	0.0156305	0.0308498	0.0161104	0.014814	0.0147231	0.0145916	3.33404e-05	9.50016e-06
100	0.5	0.85	0.9	0.5	MNAR	0.720214	637	-0.0154519	0.0102439	0.00850764	-0.014518	-0.00718887	-0.00756071	-0.00335516	0.00035969	0.00187872	0.00151514	0.00163605	0.0020633	0.00161255	0.00135473	0.00136066	0.00136418	0.0594102	0.0479129	0.0517364	0.0652472	0.0509934	0.0428403	0.0430278	0.0431391	0.00132912	0.0010719	0.00115744	0.0014597	0.00114082	0.000958418	0.000962612	0.000965102	0.061358	0.0489723	0.0524057	0.066811	0.0514724	0.0434813	0.0431369	0.0431622	0.000200687	0.000173202
500	0.5	0.85	0.9	0.5	MNAR	0.791958	638	-0.0148858	0.00434584	0.0055776	-0.0142416	0.00324665	-0.000722486	-0.00037654	0.00114801	0.000859852	0.000618511	0.000641646	0.000935525	0.000656854	0.000593012	0.000589914	0.000596126	0.0271909	0.019559	0.0202906	0.0295839	0.0207716	0.0187527	0.0186547	0.0188512	0.000608311	0.000437572	0.000453939	0.000661847	0.000464698	0.000419532	0.000417341	0.000421736	0.0309869	0.0200265	0.0210335	0.0328201	0.0210135	0.0187572	0.0186492	0.0188767	4.97604e-05	1.73989e-05
1000	0.5	0.85	0.9	0.5	MNAR	0.808958	639	-0.0157427	0.0016573	0.00202758	-0.0161547	0.002742	-0.001499	-0.00143709	-7.74453e-05	0.000576809	0.000418663	0.000425273	0.00063908	0.00044522	0.0004008	0.000402722	0.000402877	0.0182403	0.0132393	0.0134483	0.0202095	0.0140791	0.0126744	0.0127352	0.0127401	0.00040807	0.000296188	0.000300864	0.000452124	0.000314976	0.00028355	0.00028491	0.00028502	0.0240875	0.0133361	0.0135937	0.0258648	0.0143367	0.0127564	0.0128097	0.012734	2.45108e-05	7.99325e-06
100	0.1	0.9	0.9	0.5	MNAR	0.68666	640	-0.0239521	-0.0611719	-0.0515518	-0.0297144	-0.0704175	-0.0499551	-0.109256	-0.0485288	0.0029707	0.00432768	0.00389974	0.00406828	0.00464155	0.00191208	0.00321783	0.000374837	0.0939419	0.136853	0.123321	0.12865	0.146779	0.0604654	0.101757	0.0118534	0.00210166	0.00306166	0.00275891	0.00287815	0.00328371	0.00135272	0.00227649	0.000265182	0.109448	0.14984	0.133605	0.131975	0.16273	0.0784087	0.149268	0.0790822	0.000653858	0.00113123
500	0.1	0.9	0.9	0.5	MNAR	0.804591	641	-0.018049	-0.00882126	-0.0237654	-0.0183428	-0.00489809	-0.0100431	-0.0153874	-0.00184678	0.00165232	0.00150535	0.00171986	0.00179869	0.00124809	0.000874241	0.00179334	0.000912329	0.0522511	0.0476034	0.0543867	0.0568795	0.0394681	0.0276459	0.0567104	0.0288504	0.00116895	0.00106498	0.00121673	0.0012725	0.000882976	0.000618491	0.00126872	0.000645437	0.0552559	0.0483904	0.0593275	0.0597369	0.0397513	0.0294006	0.0587335	0.0296271	0.000176837	0.000332727
1000	0.1	0.9	0.9	0.5	MNAR	0.832536	642	-0.0180744	0.000755466	-0.00214057	-0.0180644	0.00218217	-0.00429263	-0.00289197	-0.000488178	0.00116786	0.000644255	0.000743503	0.00123041	0.00067163	0.00057421	0.000622389	0.000596087	0.0369309	0.0203731	0.0235116	0.0389091	0.0212388	0.0181581	0.0196817	0.0188499	0.000826214	0.000455785	0.000525999	0.00087047	0.000475152	0.000406231	0.000440315	0.000421708	0.0411	0.0203769	0.0235972	0.0428804	0.02134	0.0186498	0.0198833	0.0188562	9.88626e-05	1.92422e-05
100	0.3	0.9	0.9	0.5	MNAR	0.7626	643	-0.0111703	0.00129155	-0.0132815	-0.0126095	-0.0110119	-0.0150091	-0.0126665	-0.00224976	0.00201549	0.00182625	0.00208776	0.0022343	0.00177834	0.00125751	0.00180075	0.00127103	0.0637355	0.0577509	0.0660209	0.0706547	0.0562362	0.0397659	0.0569448	0.0401936	0.00142588	0.001292	0.00147701	0.00158068	0.00125811	0.000889638	0.00127396	0.000899205	0.0646756	0.0577365	0.0673112	0.0717363	0.0572766	0.0424855	0.0583087	0.0418309	0.00027652	0.000342746
500	0.3	0.9	0.9	0.5	MNAR	0.838553	644	-0.0135705	0.00365743	0.00460697	-0.0135055	0.00227335	-0.00125409	-0.00078355	0.000531393	0.000813487	0.000534396	0.000560921	0.000921942	0.00058651	0.000502182	0.000498703	0.000501872	0.0257247	0.0168991	0.0177379	0.0291544	0.0185471	0.0158804	0.0157704	0.0158706	0.00057551	0.000378064	0.000396829	0.000652238	0.000414932	0.000355274	0.000352813	0.000355054	0.0290733	0.0172821	0.0183178	0.0321174	0.0186767	0.0159219	0.0157819	0.0158715	4.00335e-05	1.25978e-05
1000	0.3	0.9	0.9	0.5	MNAR	0.85655	645	-0.0154986	0.00102	0.00154775	-0.0152222	0.00205115	-0.00167831	-0.00172001	-0.000643802	0.000603712	0.000395071	0.000405492	0.000661437	0.000418406	0.000381459	0.000376712	0.000381792	0.0190911	0.0124932	0.0128228	0.0209165	0.0132312	0.0120628	0.0119127	0.0120733	0.000427103	0.000279497	0.00028687	0.000467941	0.000296006	0.000269867	0.000266509	0.000270103	0.0245827	0.0125286	0.0129095	0.0258607	0.0133827	0.012173	0.0120303	0.0120844	2.64088e-05	6.98694e-06
100	0.5	0.9	0.9	0.5	MNAR	0.776283	646	-0.0134405	0.00895004	0.0075426	-0.013056	-0.0108642	-0.00798918	-0.00504812	-0.0013407	0.00156038	0.00115245	0.00125148	0.00170635	0.00134633	0.00108698	0.00108145	0.00109637	0.0493437	0.0364437	0.0395753	0.0539594	0.0425747	0.0343733	0.0341984	0.0346702	0.00110391	0.000815313	0.000885373	0.00120717	0.000952474	0.000768995	0.000765081	0.000775637	0.0511176	0.0375089	0.0402682	0.0554903	0.0439183	0.0352728	0.034552	0.0347135	0.000125819	6.41866e-05
500	0.5	0.9	0.9	0.5	MNAR	0.844672	647	-0.0137646	0.00202588	0.00283184	-0.0140154	0.000698925	-0.00196618	-0.00211178	-0.00102804	0.000663011	0.000488126	0.000502556	0.00074707	0.000523019	0.000463703	0.000460741	0.000468692	0.0209663	0.0154359	0.0158922	0.0236244	0.0165393	0.0146636	0.0145699	0.0148213	0.000469054	0.00034533	0.000355538	0.000528522	0.000370015	0.000328052	0.000325956	0.000331581	0.025072	0.0155606	0.0161347	0.0274588	0.0165458	0.0147875	0.014715	0.0148495	2.75419e-05	1.03669e-05
1000	0.5	0.9	0.9	0.5	MNAR	0.860877	648	-0.0126521	0.00157936	0.00208881	-0.0124763	0.00287415	-0.000700468	-0.000829665	-7.61708e-06	0.000477343	0.00034049	0.000359627	0.000522239	0.000362627	0.000331337	0.00032808	0.000331317	0.0150949	0.0107672	0.0113724	0.0165146	0.0114673	0.0104778	0.0103748	0.0104772	0.000337702	0.000240883	0.000254422	0.000369463	0.000256544	0.000234408	0.000232104	0.000234394	0.0196902	0.0108771	0.011557	0.020691	0.0118164	0.010496	0.0104028	0.0104719	1.6977e-05	5.01786e-06
100	0.1	0.7	0.5	0.1	MCAR	0.466756	649	-0.00166093	-0.000927222	0.00195041	-0.000502222	-0.00392372	-0.00248281	-0.00210661	-0.000964942	0.00296594	0.00294862	0.00276643	0.00297594	0.0028591	0.00280269	0.00278956	0.00282223	0.0937914	0.0932436	0.0874822	0.0941075	0.0904126	0.0886288	0.0882138	0.0892469	0.00209829	0.00208603	0.00195714	0.00210536	0.0020227	0.00198279	0.00197351	0.00199662	0.0937592	0.0932016	0.0874602	0.0940618	0.0904525	0.0886192	0.0881948	0.0894763	0.000417302	0.00037592
100	0.3	0.7	0.5	0.1	MCAR	0.548397	650	0.00041989	0.000193762	-0.00223148	0.00130905	-0.00279021	-0.000600143	-0.00039431	0.000373178	0.00185292	0.00185177	0.00197495	0.00189928	0.00179316	0.00180582	0.00179476	0.00181553	0.0585944	0.058558	0.0624535	0.0600605	0.0567048	0.0571049	0.0567552	0.057412	0.00131087	0.00131005	0.0013972	0.00134367	0.00126859	0.00127754	0.00126972	0.00128441	0.0585666	0.058529	0.0624621	0.0600447	0.0567451	0.0570795	0.0567281	0.0573845	0.000161056	0.000146912
100	0.5	0.7	0.5	0.1	MCAR	0.562075	651	0.00123887	0.00209092	0.00036636	0.0018664	-0.00310358	0.00056532	0.00061482	0.00148054	0.00168605	0.00172346	0.00181167	0.00176993	0.00163291	0.00166828	0.00167133	0.00167095	0.0533176	0.0545007	0.0572901	0.0559701	0.0516372	0.0527556	0.052852	0.05284	0.00119281	0.00121928	0.00128169	0.00125216	0.00115522	0.00118024	0.0011824	0.00118213	0.0533053	0.0545136	0.0572627	0.0559732	0.0517046	0.0527322	0.0528292	0.0528343	0.000129792	0.000144834
100	0.1	0.85	0.5	0.1	MCAR	0.626706	652	-0.00264746	-0.00251289	-0.002159	-0.00210556	-0.00840804	-0.00545031	-0.00565756	-0.00418194	0.0021596	0.00216253	0.00222059	0.00220531	0.00211201	0.00208776	0.00210083	0.00214188	0.0682924	0.0683853	0.0702212	0.0697381	0.0667876	0.0660208	0.066434	0.0677321	0.00152783	0.00152991	0.00157098	0.00156017	0.00149416	0.00147701	0.00148625	0.00151529	0.0683096	0.0683972	0.0702193	0.0697351	0.0672817	0.0662125	0.0666414	0.0680992	0.000296122	0.000248599
100	0.3	0.85	0.5	0.1	MCAR	0.706045	653	-0.00195942	-0.000999381	-0.00078719	-0.00118095	-0.00797832	-0.00319289	-0.00326264	-0.00191726	0.00141305	0.00139667	0.00144877	0.00146906	0.00136915	0.00139249	0.00138258	0.00138893	0.0446846	0.0441665	0.0458141	0.0464557	0.0432963	0.0440343	0.043721	0.0439219	0.000999677	0.000988088	0.00102495	0.0010393	0.000968619	0.00098513	0.000978121	0.000982614	0.0447052	0.0441558	0.0457979	0.0464474	0.044004	0.044128	0.0438208	0.0439418	9.81763e-05	9.32348e-05
100	0.5	0.85	0.5	0.1	MCAR	0.720214	654	-0.00128099	-0.00033408	-0.00037132	-0.0011864	-0.00949913	-0.00177484	-0.00185088	-0.00101975	0.00125454	0.00123452	0.00131307	0.00129558	0.00119346	0.0012172	0.00121369	0.0012193	0.039672	0.0390389	0.0415229	0.0409698	0.0377406	0.0384914	0.0383802	0.0385577	0.000887537	0.000873373	0.000928946	0.000916572	0.000844328	0.000861124	0.000858636	0.000862607	0.0396729	0.0390208	0.0415038	0.0409665	0.0388994	0.0385131	0.0384056	0.0385519	7.25694e-05	6.91806e-05
100	0.1	0.9	0.5	0.1	MCAR	0.68666	655	0.000451644	0.00103844	0.000236	0.000756667	-0.00655505	-0.00180778	-0.00251256	-0.00126544	0.00164613	0.00164919	0.00173477	0.00170136	0.00164074	0.00162305	0.00162104	0.00167312	0.0520551	0.052152	0.0548583	0.0538016	0.0518847	0.0513253	0.0512617	0.0529088	0.00116457	0.00116674	0.00122728	0.00120364	0.00116076	0.00114824	0.00114682	0.00118367	0.052031	0.0521363	0.0548313	0.05378	0.0522713	0.0513314	0.0512976	0.0530302	0.000132901	0.00013388
100	0.3	0.9	0.5	0.1	MCAR	0.7626	656	-0.0010753	-0.000390048	-0.000346286	-0.000692381	-0.00833814	-0.00184951	-0.00214212	-0.00122901	0.00112617	0.00112604	0.00116294	0.00116381	0.00110881	0.0011229	0.00111729	0.00112839	0.0356127	0.0356086	0.0367753	0.0368028	0.0350635	0.0355093	0.0353317	0.0356827	0.000796722	0.000796632	0.000822732	0.000823348	0.000784436	0.00079441	0.000790437	0.000798289	0.0356111	0.035593	0.0367586	0.0367909	0.0360242	0.0355397	0.035379	0.035686	5.9894e-05	5.93981e-05
100	0.5	0.9	0.5	0.1	MCAR	0.776283	657	-0.000516103	0.00021012	0.00017256	-0.0005232	-0.0102948	-0.00111899	-0.00135002	-0.000328952	0.00101517	0.00100263	0.00105668	0.00105251	0.000984624	0.00101561	0.00100077	0.00100866	0.0321024	0.0317058	0.0334151	0.0332832	0.0311365	0.0321164	0.0316472	0.0318967	0.00071819	0.000709319	0.000747559	0.000744607	0.000696583	0.000718503	0.000708008	0.00071359	0.0320905	0.0316907	0.0333989	0.0332707	0.0327795	0.0321198	0.0316602	0.0318825	5.0165e-05	4.90366e-05
100	0.1	0.7	0.5	0.3	MCAR	0.466756	658	0.00593328	0.00670056	0.0180483	0.00515222	0.000682536	-0.00289378	-0.00200789	-0.00544522	0.00324862	0.0032371	0.00284599	0.0036263	0.00339045	0.00283551	0.00282414	0.00320452	0.10273	0.102366	0.0899982	0.114674	0.107216	0.0896667	0.0893073	0.101336	0.00229827	0.00229012	0.00201343	0.00256546	0.00239861	0.00200601	0.00199797	0.00226707	0.10285	0.102534	0.091746	0.114732	0.107164	0.0896686	0.0892852	0.104721	0.000449447	0.000398684
100	0.3	0.7	0.5	0.3	MCAR	0.548397	659	0.000771743	0.00231143	0.0012941	0.0032481	-0.00198465	-0.00282117	-0.00191033	0.000756099	0.00219339	0.00223483	0.00225676	0.00231818	0.00208435	0.00200584	0.00200908	0.00209394	0.0693612	0.0706716	0.071365	0.0733074	0.0659129	0.0634302	0.0635328	0.0662163	0.00155174	0.00158105	0.00159657	0.00164002	0.00147459	0.00141905	0.00142135	0.00148138	0.0693308	0.070674	0.0713411	0.0733427	0.0659098	0.0634613	0.0635297	0.0661875	0.000232853	0.000231913
100	0.5	0.7	0.5	0.3	MCAR	0.562075	660	-0.0010124	-0.00034724	-0.00118604	-0.0018096	-0.00547745	-0.00435159	-0.00337252	-0.00092202	0.00205579	0.00207638	0.00209335	0.00223426	0.00189292	0.00191588	0.00190579	0.00192418	0.0650098	0.0656609	0.0661976	0.0706536	0.0598595	0.0605854	0.0602665	0.0608479	0.00145439	0.00146896	0.00148096	0.00158065	0.00133917	0.00135541	0.00134827	0.00136128	0.0649852	0.065629	0.0661752	0.0706415	0.0600798	0.0607113	0.0603307	0.0608245	0.000207441	0.000202124
100	0.1	0.85	0.5	0.3	MCAR	0.626706	661	0.000639961	0.00320629	0.00242621	0.000278889	-0.00360173	-0.0109377	-0.0100388	-0.00681967	0.00242953	0.00244266	0.00249704	0.00258688	0.00239334	0.00226437	0.00222727	0.00247663	0.0768285	0.0772436	0.0789632	0.0818044	0.0756841	0.0716055	0.0704325	0.0783178	0.0017188	0.00172808	0.00176655	0.00183012	0.00169319	0.00160195	0.00157571	0.00175212	0.0767928	0.0772715	0.078961	0.0817639	0.0757319	0.0724007	0.0711095	0.0811545	0.000351289	0.000344775
100	0.3	0.85	0.5	0.3	MCAR	0.706045	662	0.000494532	0.00258133	0.00201967	-0.000276667	-0.00640153	-0.00441157	-0.00469364	-0.000518482	0.00156145	0.00152677	0.00160626	0.00170738	0.00149832	0.00149415	0.00147581	0.00151459	0.0493774	0.0482807	0.0507943	0.0539921	0.0473812	0.0472491	0.0466691	0.0478957	0.00110466	0.00108013	0.00113636	0.0012079	0.00106	0.00105705	0.00104408	0.00107152	0.0493552	0.0483256	0.0508091	0.0539658	0.0477882	0.0474311	0.0468814	0.0478745	0.000106479	9.96449e-05
100	0.5	0.85	0.5	0.3	MCAR	0.720214	663	0.000949314	0.00287688	0.00250424	0.001562	-0.00856396	-0.00336471	-0.00422408	-0.000163629	0.00141272	0.00145317	0.00151923	0.00159163	0.00136739	0.00141407	0.00137901	0.00139812	0.044674	0.0459532	0.0480424	0.0503319	0.0432406	0.0447168	0.0436082	0.0442125	0.000999442	0.00102806	0.0010748	0.00112602	0.000967373	0.0010004	0.000975596	0.000989116	0.0446618	0.0460202	0.0480836	0.050331	0.0440593	0.0448209	0.0437906	0.0441907	9.20123e-05	9.95652e-05
100	0.1	0.9	0.5	0.3	MCAR	0.68666	664	-0.00124628	0.00241975	0.0010557	-0.000505556	-0.00731864	-0.0113271	-0.0124894	-0.00886474	0.00197319	0.00193869	0.00200072	0.0020738	0.00199036	0.00190361	0.00189993	0.00209994	0.0623978	0.0613066	0.0632684	0.0655794	0.0629407	0.0601974	0.0600811	0.066406	0.00139595	0.00137154	0.00141543	0.00146713	0.0014081	0.00134673	0.00134413	0.00148563	0.062379	0.0613237	0.0632456	0.0655486	0.0633335	0.0612242	0.061336	0.0690299	0.000209319	0.000196865
100	0.3	0.9	0.5	0.3	MCAR	0.7626	665	-0.000899895	0.00120929	0.00127514	-0.00115524	-0.00804265	-0.00395945	-0.00474621	-0.00129594	0.00126375	0.0012406	0.00130345	0.0013953	0.00122442	0.00122964	0.00119551	0.00123881	0.0399633	0.0392312	0.0412188	0.0441233	0.0387196	0.0388846	0.0378053	0.0391747	0.000894054	0.000877676	0.000922143	0.000987122	0.000866231	0.000869922	0.000845776	0.00087641	0.0399535	0.0392302	0.041218	0.0441164	0.0395272	0.0390663	0.0380833	0.0391765	8.19019e-05	7.28773e-05
100	0.5	0.9	0.5	0.3	MCAR	0.776283	666	-0.000751928	0.00174956	0.00192568	-0.0009012	-0.0106429	-0.00314041	-0.00426326	-0.000733882	0.00114816	0.00113082	0.00116099	0.00127206	0.00107951	0.00111626	0.00109941	0.00110752	0.036308	0.0357598	0.0367139	0.0402259	0.0341371	0.0352991	0.0347664	0.035023	0.000812278	0.000800014	0.000821358	0.000899929	0.000763711	0.000789708	0.000777789	0.000783529	0.0362976	0.0357847	0.036746	0.0402159	0.0357414	0.035421	0.0350095	0.0350131	5.77076e-05	5.98063e-05
100	0.1	0.7	0.5	0.5	MCAR	0.466756	667	0.00638456	0.0154534	0.033118	-0.000547778	-0.00420308	-0.00906578	-0.000314278	-0.00189955	0.00379813	0.00369419	0.00309685	0.00458306	0.00428343	0.00285289	0.00281139	0.00281851	0.120108	0.11682	0.097931	0.144929	0.135454	0.0902162	0.088904	0.0891293	0.00268703	0.00261349	0.0021909	0.00324233	0.00303036	0.0020183	0.00198895	0.00199399	0.120578	0.11778	0.103333	0.144858	0.135451	0.0906257	0.0888601	0.115312	0.000563401	0.000471135
100	0.3	0.7	0.5	0.5	MCAR	0.548397	668	0.000177212	0.00444424	0.00398971	0.00115095	-3.53343e-05	-0.00870148	-0.00449505	0.00146762	0.00266958	0.00263775	0.00254363	0.00288305	0.00247144	0.00226878	0.00224685	0.00247884	0.0844195	0.0834129	0.0804368	0.0911699	0.0781538	0.0717452	0.0710517	0.0783877	0.00188862	0.0018661	0.00179952	0.00203964	0.00174845	0.00160507	0.00158956	0.00175368	0.0843774	0.0834896	0.0804955	0.0911316	0.0781147	0.0722353	0.0711583	0.0784014	0.000344726	0.000302259
100	0.5	0.7	0.5	0.5	MCAR	0.562075	669	-0.00476249	0.00100808	-0.00041036	-0.0029756	-0.00730014	-0.0117165	-0.00851248	-0.00357385	0.00251772	0.0023714	0.00238377	0.00269538	0.00217597	0.00211647	0.00206836	0.00219003	0.0796173	0.0749902	0.0753816	0.0852353	0.0688101	0.0669287	0.0654073	0.0692547	0.00178119	0.00167767	0.00168643	0.00190687	0.00153941	0.00149732	0.00146328	0.00154936	0.0797198	0.0749595	0.075345	0.0852446	0.069162	0.0679135	0.0659265	0.0693122	0.000337218	0.000252736
100	0.1	0.85	0.5	0.5	MCAR	0.626706	670	0.000533031	0.00602593	0.00714064	0.00250111	-0.00567297	-0.0266495	-0.027475	-0.0080282	0.00310884	0.00311918	0.00298793	0.00334271	0.00327321	0.00271646	0.00272536	0.00223698	0.0983102	0.0986372	0.0944866	0.105706	0.103508	0.0859021	0.0861834	0.0707396	0.00219938	0.0022067	0.00211384	0.00236484	0.00231567	0.00192179	0.00192808	0.00158258	0.0988074	0.0987718	0.0947089	0.105683	0.103612	0.0898999	0.0904159	0.0928683	0.000599993	0.000509455
100	0.3	0.85	0.5	0.5	MCAR	0.706045	671	-0.00177207	0.00145986	0.000283155	-0.00202905	-0.0085382	-0.0137275	-0.0134955	-0.00527508	0.00185611	0.00188976	0.00194875	0.00208326	0.00178374	0.00174979	0.0016871	0.00182966	0.0586953	0.0597596	0.0616249	0.0658784	0.0564069	0.0553333	0.0533508	0.057859	0.00131312	0.00133693	0.00137867	0.00147382	0.00126193	0.00123791	0.00119356	0.00129441	0.0586927	0.0597475	0.0615948	0.0658767	0.0570216	0.0569838	0.0550054	0.058099	0.000180982	0.000191603
100	0.5	0.85	0.5	0.5	MCAR	0.720214	672	-0.00011256	0.00352216	0.0026366	0.0007052	-0.00921697	-0.00734205	-0.00908994	-0.00144556	0.00172368	0.00173446	0.00177857	0.00187746	0.00166361	0.00163427	0.00161118	0.00167699	0.0545075	0.0548483	0.0562434	0.0593704	0.0526081	0.0516802	0.05095	0.0530311	0.00121943	0.00122706	0.00125827	0.00132823	0.00117694	0.00115618	0.00113985	0.0011864	0.0544803	0.0549339	0.0562771	0.0593449	0.0533835	0.0521736	0.0517294	0.0530243	0.000134993	0.00012986
100	0.1	0.9	0.5	0.5	MCAR	0.68666	673	0.00095813	0.00376962	0.00283728	0.00170889	-0.00467799	-0.0314009	-0.0310662	-0.0191808	0.00237669	0.00244397	0.00243603	0.00254533	0.0024171	0.00232817	0.00235883	0.00195671	0.0751575	0.0772853	0.0770342	0.0804905	0.0764353	0.0736234	0.0745929	0.0618767	0.00168141	0.00172902	0.0017234	0.00180072	0.00171	0.00164709	0.00166878	0.0013843	0.0754283	0.0773385	0.0770479	0.0804684	0.0765401	0.0800062	0.080769	0.0820495	0.000389298	0.000433798
100	0.3	0.9	0.5	0.5	MCAR	0.7626	674	-0.000550693	0.00350114	0.00326525	0.000571905	-0.00738894	-0.00845869	-0.010285	-0.00193209	0.00148213	0.00153818	0.00155838	0.00161553	0.00149495	0.00146163	0.00143115	0.0014926	0.0468691	0.0486417	0.0492802	0.0510876	0.0472746	0.0462208	0.045257	0.0472003	0.00104855	0.0010882	0.00110249	0.00114292	0.00105762	0.00103404	0.00101248	0.00105596	0.0468489	0.0487432	0.0493637	0.0510652	0.0478252	0.0469656	0.0463889	0.0472162	0.000112777	0.000189406
100	0.5	0.9	0.5	0.5	MCAR	0.776283	675	0.00063776	0.0040078	0.00432764	0.0004812	-0.00927986	-0.00681646	-0.00830718	-0.000692695	0.0013994	0.00138331	0.00144425	0.00155498	0.00136413	0.00137894	0.00131028	0.00138016	0.0442529	0.0437441	0.0456711	0.0491726	0.0431377	0.0436058	0.0414346	0.0436446	0.000990019	0.000978638	0.00102175	0.00110008	0.000965071	0.000975543	0.000926969	0.000976412	0.0442353	0.0439056	0.0458529	0.0491504	0.0441035	0.0441138	0.0422388	0.0436283	8.98149e-05	7.96631e-05
100	0.1	0.7	0.5	0.1	MAR	0.466756	676	-0.0154047	-0.00995344	-0.00490957	-0.0165889	-0.022271	-0.009873	-0.00673194	-0.0059329	0.00316744	0.00315277	0.00271437	0.00349241	0.00335006	0.00283021	0.0028488	0.00315533	0.100163	0.0996994	0.0858359	0.11044	0.105938	0.0894992	0.0900871	0.0997803	0.00224084	0.00223046	0.00192031	0.00247074	0.00237004	0.00200226	0.00201542	0.00223227	0.101292	0.100145	0.0859333	0.111624	0.108202	0.0899976	0.0902934	0.101279	0.000426551	0.000365458
100	0.3	0.7	0.5	0.1	MAR	0.548397	677	-0.00228948	0.00495005	0.0043949	-0.00154381	0.00186253	0.00262237	0.00402302	0.00597752	0.00205435	0.00196864	0.00203454	0.00205142	0.00190044	0.00192081	0.00190381	0.00190928	0.0649644	0.0622539	0.0643379	0.0648716	0.0600971	0.0607414	0.0602037	0.0603767	0.00145337	0.00139274	0.00143936	0.0014513	0.00134448	0.0013589	0.00134687	0.00135074	0.0649722	0.0624194	0.0644557	0.0648575	0.0600959	0.0607676	0.060308	0.0606418	0.000240058	0.000183221
100	0.5	0.7	0.5	0.1	MAR	0.562075	678	-0.00557785	-0.00014556	-0.00113164	-0.005402	-0.00429036	-0.00196713	-0.00099728	-0.000205586	0.00175062	0.00176277	0.00184265	0.00182793	0.00169327	0.00172323	0.0017118	0.00173246	0.0553594	0.0557436	0.0582698	0.0578042	0.0535458	0.0544935	0.0541318	0.0547851	0.00123849	0.00124709	0.0013036	0.00129319	0.00119792	0.00121912	0.00121103	0.00122565	0.0556121	0.055716	0.0582517	0.0580273	0.0536907	0.0545017	0.0541139	0.0547581	0.00013243	0.000137588
100	0.1	0.85	0.5	0.1	MAR	0.626706	679	-0.0096569	-0.00700478	-0.0131819	-0.00830889	-0.0182582	-0.0119894	-0.00910144	-0.00639362	0.00238366	0.0023668	0.00252063	0.00252364	0.00238469	0.00224239	0.00221868	0.00228078	0.075378	0.0748447	0.0797094	0.0798045	0.0754105	0.0709105	0.0701609	0.0721246	0.00168635	0.00167441	0.00178325	0.00178538	0.00168707	0.0015864	0.00156963	0.00161356	0.0759567	0.0751345	0.0807527	0.0801962	0.0775527	0.0718819	0.070714	0.0737381	0.000278233	0.000300162
100	0.3	0.85	0.5	0.1	MAR	0.706045	680	-0.00397664	-8.05714e-05	-0.00124257	-0.0042019	-0.00691772	-0.00221277	-0.00168917	-0.000227312	0.00145764	0.00140804	0.00148502	0.00153182	0.00139574	0.0014034	0.00138637	0.00140106	0.0460945	0.0445261	0.0469604	0.0484403	0.0441371	0.0443794	0.043841	0.0443054	0.00103122	0.000996132	0.00105059	0.0010837	0.00098743	0.000992849	0.000980804	0.000991196	0.0462427	0.0445039	0.0469533	0.0485981	0.0446542	0.0444123	0.0438516	0.0442839	0.000100308	8.9381e-05
100	0.5	0.85	0.5	0.1	MAR	0.720214	681	-0.00344221	0.00043428	0.00043628	-0.0030424	-0.00843652	-0.0013828	-0.00115092	-9.43832e-05	0.00128731	0.00125947	0.00133594	0.00134963	0.00122162	0.00125265	0.00124095	0.00124256	0.0407082	0.0398278	0.0422461	0.0426791	0.0386311	0.0396124	0.0392421	0.0392931	0.00091072	0.000891023	0.000945125	0.000954811	0.00086425	0.000886203	0.00087792	0.00087906	0.0408332	0.0398103	0.0422273	0.0427661	0.0395227	0.0396167	0.0392394	0.0392735	8.28177e-05	7.333e-05
100	0.1	0.9	0.5	0.1	MAR	0.68666	682	-0.00643755	-0.00475107	-0.00807242	-0.00609333	-0.0155664	-0.0101668	-0.00818606	-0.00649637	0.001819	0.00179579	0.00191408	0.00188207	0.0018217	0.0017485	0.00174582	0.00185281	0.0575219	0.0567878	0.0605286	0.0595162	0.0576073	0.0552923	0.0552078	0.0585909	0.00128687	0.00127045	0.00135414	0.00133149	0.00128878	0.00123699	0.0012351	0.00131079	0.0578525	0.0569579	0.0610345	0.0597977	0.0596456	0.056192	0.055784	0.0598141	0.000177151	0.000221881
100	0.3	0.9	0.5	0.1	MAR	0.7626	683	-0.0052479	-0.00234743	-0.00272586	-0.0056019	-0.0107959	-0.00409593	-0.0041836	-0.00307508	0.00116233	0.0011336	0.00119013	0.0012295	0.00113863	0.00112919	0.00111211	0.00114425	0.0367561	0.0358477	0.0376351	0.0388803	0.0360067	0.035708	0.035168	0.0361845	0.000822303	0.000801981	0.000841968	0.000869824	0.000805538	0.000798856	0.000786773	0.000809515	0.0371107	0.0359066	0.0377149	0.0392625	0.0375731	0.0359244	0.0353985	0.0362969	7.0972e-05	6.59197e-05
100	0.5	0.9	0.5	0.1	MAR	0.776283	684	-0.00146061	0.00112288	0.0012576	-0.0014616	-0.00921244	-0.00021144	-0.00028946	0.000447369	0.000999761	0.000978355	0.00102863	0.00104569	0.000954416	0.000969744	0.000961119	0.00097209	0.0316152	0.0309383	0.032528	0.0330676	0.0301813	0.030666	0.0303933	0.0307402	0.000707291	0.000692148	0.000727713	0.000739784	0.000675212	0.000686056	0.000679954	0.000687715	0.0316331	0.0309432	0.0325361	0.0330834	0.0315415	0.0306514	0.0303794	0.0307281	4.64964e-05	4.29047e-05
100	0.1	0.7	0.5	0.3	MAR	0.466756	685	-0.0127359	-0.0199169	0.00466339	-0.0210233	-0.040556	-0.0192443	-0.00320539	-0.0145259	0.00370444	0.00362442	0.00299664	0.00462029	0.00455953	0.00277496	0.00282489	0.00271733	0.117145	0.114614	0.0947621	0.146106	0.144185	0.0877518	0.0893307	0.0859295	0.00262074	0.00256414	0.00212001	0.00326867	0.00322569	0.00196317	0.0019985	0.0019224	0.11866	0.116276	0.0948294	0.147539	0.149711	0.0897943	0.0893436	0.123304	0.000536193	0.000466352
100	0.3	0.7	0.5	0.3	MAR	0.548397	686	-0.014625	-0.00515338	-0.00662552	-0.013801	-0.00847488	-0.0112051	-0.00562524	-0.00250101	0.00244041	0.00244601	0.0023101	0.00261082	0.00242842	0.00215355	0.00215453	0.00236643	0.0771726	0.0773495	0.0730517	0.0825615	0.0767933	0.0681011	0.0681323	0.0748332	0.00172649	0.00173045	0.0016343	0.00184705	0.00171801	0.00152355	0.00152425	0.00167416	0.0785082	0.0774824	0.0733152	0.0836663	0.0772213	0.0689832	0.0683302	0.0748376	0.000326845	0.000277747
100	0.5	0.7	0.5	0.3	MAR	0.562075	687	-0.00999926	0.00170968	0.00061844	-0.00917	-0.00428709	-0.00597467	-0.00227956	0.000696058	0.00204036	0.00207843	0.0020797	0.00223961	0.00199337	0.00192372	0.00187184	0.00197423	0.0645218	0.0657256	0.0657659	0.0708227	0.0630357	0.0608333	0.0591927	0.0624308	0.00144347	0.0014704	0.00147131	0.00158444	0.00141023	0.00136095	0.00132425	0.00139669	0.0652601	0.065715	0.0657359	0.0713787	0.0631499	0.0610957	0.059207	0.0624034	0.000205351	0.000198946
100	0.1	0.85	0.5	0.3	MAR	0.626706	688	-0.00912078	-0.0234505	-0.0237232	-0.0104978	-0.0254375	-0.0418656	-0.0363957	-0.0232626	0.00302924	0.00331413	0.00313645	0.00339656	0.00329412	0.00263999	0.00270338	0.00214359	0.0957929	0.104802	0.0991834	0.107409	0.104169	0.0834837	0.0854884	0.0677863	0.00214307	0.00234461	0.00221892	0.00240293	0.00233046	0.00186769	0.00191254	0.00151651	0.0971953	0.107342	0.101933	0.107867	0.10718	0.0933557	0.0928741	0.0977731	0.000583849	0.000612606
100	0.3	0.85	0.5	0.3	MAR	0.706045	689	-0.00348562	0.0025919	-0.000112524	-0.0029181	-0.00525591	-0.00749649	-0.00400083	0.00122059	0.00173619	0.00170232	0.00181036	0.00185742	0.00170205	0.00167893	0.00156352	0.00167912	0.0549031	0.0538321	0.0572487	0.0587369	0.0538236	0.0530924	0.0494429	0.0530983	0.00122829	0.00120433	0.00128076	0.00131405	0.00120413	0.00118778	0.00110613	0.00118791	0.0549863	0.0538676	0.0572202	0.05878	0.0540528	0.0535927	0.0495798	0.0531124	0.000146127	0.000130526
100	0.5	0.85	0.5	0.3	MAR	0.720214	690	-0.00513366	0.00260808	0.00272568	-0.0051	-0.00768073	-0.00473543	-0.0038364	0.000419191	0.00144022	0.00141795	0.00148548	0.00156161	0.00138516	0.00137426	0.00133763	0.00138553	0.0455438	0.0448394	0.0469751	0.0493825	0.0438025	0.0434579	0.0422995	0.0438144	0.0010189	0.00100314	0.00105092	0.00110478	0.000979943	0.000972235	0.00094632	0.00098021	0.0458096	0.0448928	0.0470306	0.0496206	0.0444492	0.0436936	0.0424521	0.0437945	9.57078e-05	8.81004e-05
100	0.1	0.9	0.5	0.3	MAR	0.68666	691	-0.00935915	-0.0171737	-0.0225335	-0.00817111	-0.0256127	-0.0414384	-0.0452797	-0.0234272	0.00248419	0.00273796	0.00273939	0.00271939	0.00269567	0.00234077	0.00266474	0.00194469	0.0785569	0.0865819	0.0866271	0.0859948	0.0852445	0.0740217	0.0842665	0.0614965	0.00175746	0.001937	0.00193801	0.00192386	0.00190708	0.001656	0.0018852	0.00137579	0.079625	0.0882262	0.0894679	0.0863393	0.0889684	0.0847991	0.0956242	0.0890383	0.000409072	0.000522374
100	0.3	0.9	0.5	0.3	MAR	0.7626	692	-0.0032236	0.000536571	-0.000319857	-0.00216048	-0.00913731	-0.00697012	-0.00565305	-0.001009	0.00135546	0.00132346	0.00138395	0.0014631	0.00134384	0.00133231	0.0012363	0.00130911	0.0428635	0.0418514	0.0437644	0.0462674	0.042496	0.0421313	0.0390951	0.0413976	0.000958935	0.000936294	0.000979091	0.00103509	0.000950716	0.000942555	0.000874631	0.000926142	0.0429631	0.0418339	0.0437437	0.0462947	0.0434465	0.0426831	0.0394824	0.0414099	0.000113014	9.96783e-05
100	0.5	0.9	0.5	0.3	MAR	0.776283	693	-0.00278909	0.003422	0.00369368	-0.0026404	-0.00889849	-0.00261003	-0.00293762	0.00104226	0.00116693	0.00114501	0.00120589	0.00128576	0.00113453	0.00114063	0.00108061	0.0011388	0.0369016	0.0362085	0.0381335	0.0406594	0.0358771	0.03607	0.0341719	0.036012	0.000825559	0.000810052	0.000853117	0.000909627	0.000802637	0.000806954	0.00076449	0.000805657	0.0369885	0.0363518	0.038293	0.0407248	0.0369467	0.0361463	0.0342809	0.0360091	7.30759e-05	6.81627e-05
100	0.1	0.7	0.5	0.5	MAR	0.466756	694	-0.00246381	-0.00840008	0.0276602	-0.03045	-0.0814007	-0.031689	-0.00302572	-0.0674837	0.00381245	0.00418845	0.00350137	0.0061911	0.00633358	0.00255298	0.00245089	0.00137434	0.12056	0.13245	0.110723	0.19578	0.200285	0.0807323	0.077504	0.0434605	0.00269716	0.00296316	0.00247708	0.00437996	0.00448076	0.00180613	0.00173391	0.000972293	0.131814	0.13265	0.114072	0.198037	0.216102	0.0866913	0.0775243	0.16437	0.000555966	0.000599916
100	0.3	0.7	0.5	0.5	MAR	0.548397	695	-0.0195038	-0.0192402	-0.0152258	-0.0205238	-0.0175678	-0.0282594	-0.0122031	-0.00809338	0.00287225	0.00307785	0.00246084	0.00317623	0.00314953	0.00224864	0.00227807	0.0029204	0.0908284	0.0973302	0.0778185	0.100441	0.0995969	0.0711083	0.072039	0.0923513	0.002032	0.00217746	0.00174094	0.00224706	0.00222817	0.00159082	0.00161165	0.00206607	0.0928544	0.0991659	0.0792558	0.102468	0.101085	0.0764848	0.0730297	0.0943606	0.000419053	0.000406441
100	0.5	0.7	0.5	0.5	MAR	0.562075	696	-0.00710488	0.0038878	0.00408752	-0.0047052	0.00200179	-0.0120083	-0.00387342	0.00582213	0.00257488	0.00261392	0.00247749	0.00274646	0.00257017	0.00216316	0.00217951	0.00244993	0.0814249	0.0826594	0.078345	0.0868508	0.0812758	0.0684051	0.068922	0.0774736	0.00182163	0.00184925	0.00175273	0.00194302	0.00181829	0.00153035	0.00154191	0.00173323	0.0816937	0.0827095	0.0784125	0.0869348	0.0812598	0.0694174	0.0689964	0.077692	0.000337972	0.000292702
100	0.1	0.85	0.5	0.5	MAR	0.626706	697	-0.0152771	-0.0514506	-0.0370311	-0.0219733	-0.0616893	-0.0860993	-0.0808358	-0.0570037	0.00338248	0.0043609	0.00382537	0.00431031	0.00478716	0.0028393	0.00279196	0.00110047	0.106963	0.137904	0.120969	0.136304	0.151383	0.0897867	0.0882896	0.0347998	0.00239297	0.00308517	0.0027063	0.00304937	0.00338673	0.0020087	0.0019752	0.000778536	0.11799	0.147125	0.126452	0.137996	0.1634	0.124365	0.119673	0.134853	0.000646502	0.000926801
100	0.3	0.85	0.5	0.5	MAR	0.706045	698	-0.00761212	-0.0075439	-0.0150167	-0.00877524	-0.012094	-0.0278541	-0.0213157	-0.00635568	0.00212119	0.00237477	0.00237089	0.00233433	0.00229591	0.00209176	0.00198368	0.00226651	0.0670781	0.0750968	0.0749743	0.0738179	0.0726031	0.0661471	0.0627296	0.0716733	0.00150066	0.00168006	0.00167731	0.00165145	0.00162427	0.00147984	0.00140338	0.00160347	0.0674753	0.0754374	0.0764266	0.074301	0.0735677	0.071742	0.0662225	0.0729394	0.000255256	0.000370108
100	0.5	0.85	0.5	0.5	MAR	0.720214	699	-0.00211102	0.0073282	0.00434792	-0.0016368	-0.00651021	-0.0109925	-0.00814346	0.00120157	0.00180632	0.00184482	0.00191296	0.00200484	0.00196275	0.00174931	0.00170066	0.00189635	0.0571207	0.0583384	0.0604931	0.0633985	0.0620677	0.0553182	0.0537795	0.0599677	0.0012779	0.00130514	0.00135334	0.00141834	0.00138857	0.00123757	0.00120315	0.00134159	0.0571312	0.0587679	0.060619	0.0633879	0.0623773	0.0563726	0.054366	0.0599798	0.000179844	0.000186751
100	0.1	0.9	0.5	0.5	MAR	0.68666	700	-0.0140884	-0.0410538	-0.0338569	-0.0187656	-0.050031	-0.0957697	-0.0945297	-0.0312384	0.00290078	0.00393675	0.00347141	0.00376221	0.00421847	0.00287979	0.00292951	0.0010012	0.0917306	0.124491	0.109776	0.118972	0.1334	0.0910669	0.0926391	0.0316607	0.00205219	0.0027851	0.00245589	0.00266162	0.0029844	0.00203734	0.00207251	0.000708309	0.100497	0.131026	0.114826	0.120384	0.142411	0.132124	0.132323	0.0999872	0.00061488	0.000960722
100	0.3	0.9	0.5	0.5	MAR	0.7626	701	-0.00384071	-0.00212319	-0.00924239	-0.00249905	-0.0108512	-0.0216043	-0.0207175	-0.00625228	0.00167961	0.00176967	0.00191175	0.0018645	0.00175791	0.00176663	0.00176712	0.00179235	0.053114	0.0559619	0.0604549	0.0589608	0.05559	0.0558657	0.0558813	0.056679	0.00118826	0.00125197	0.00135249	0.00131906	0.00124365	0.00124982	0.00125017	0.00126801	0.0532262	0.0559742	0.0611274	0.0589842	0.0566119	0.0598715	0.0595719	0.0578	0.000145616	0.000179147
100	0.5	0.9	0.5	0.5	MAR	0.776283	702	-0.00358849	0.00475736	0.00272868	-0.0039596	-0.00904012	-0.0122389	-0.0118102	-0.000491413	0.00144476	0.00147955	0.00150782	0.00164378	0.00152342	0.00145891	0.00134041	0.00152156	0.0456874	0.0467875	0.0476814	0.0519808	0.0481748	0.0461349	0.0423876	0.0481159	0.00102211	0.00104672	0.00106672	0.00116291	0.00107776	0.00103212	0.00094829	0.00107644	0.0458054	0.0470055	0.0477356	0.0521055	0.048992	0.0477084	0.0439817	0.0481184	0.000121259	0.00012564
100	0.1	0.7	0.5	0.1	MNAR	0.466756	703	-0.00671175	-0.00721433	-0.000186076	-0.00641778	-0.0114657	-0.00794333	-0.00639678	-0.00525225	0.00309394	0.00311203	0.00280357	0.00324594	0.00303058	0.00286602	0.00289164	0.00303924	0.0978391	0.0984109	0.0886566	0.102646	0.0958354	0.0906315	0.0914416	0.0961093	0.00218884	0.00220164	0.00198341	0.00229637	0.00214402	0.0020276	0.00204572	0.00215014	0.0980202	0.0986259	0.0886125	0.102795	0.0964712	0.0909338	0.0916195	0.0967366	0.000417333	0.000394196
100	0.3	0.7	0.5	0.1	MNAR	0.548397	704	-0.0074533	-0.00467852	-0.00681495	-0.00757143	-0.00744653	-0.00653621	-0.0055036	-0.00379547	0.00200082	0.0019671	0.00202112	0.00202016	0.00185451	0.00190575	0.00190944	0.00188583	0.0632714	0.0622051	0.0639135	0.0638831	0.0586448	0.0602651	0.0603818	0.0596352	0.0014155	0.00139164	0.00142986	0.00142919	0.00131199	0.00134824	0.00135085	0.00133415	0.0636775	0.0623498	0.064244	0.0642985	0.0590866	0.0605886	0.060602	0.0597261	0.000231392	0.000201035
100	0.5	0.7	0.5	0.1	MNAR	0.562075	705	-0.00904599	-0.00497272	-0.00623944	-0.0087024	-0.00956011	-0.00648261	-0.00610356	-0.00526628	0.00178698	0.0017681	0.00184637	0.00183285	0.00169044	0.00173942	0.00173353	0.00172794	0.0565093	0.0559121	0.0583874	0.0579599	0.0534565	0.0550051	0.0548191	0.0546423	0.00126422	0.00125086	0.00130623	0.00129667	0.00119592	0.00123057	0.00122641	0.00122245	0.0572009	0.0561049	0.0586908	0.0585809	0.0542783	0.0553585	0.0551306	0.0548683	0.000171016	0.000150659
100	0.1	0.85	0.5	0.1	MNAR	0.626706	706	-0.00874476	-0.00739389	-0.00943402	-0.00869889	-0.0141754	-0.0140172	-0.0124269	-0.00894979	0.00234781	0.0023757	0.00245005	0.00253044	0.00230489	0.00224003	0.00225226	0.00239096	0.0742443	0.0751263	0.0774774	0.0800196	0.0728871	0.070836	0.0712228	0.0756087	0.00166098	0.00168072	0.00173331	0.00179019	0.00163062	0.00158473	0.00159339	0.00169151	0.0747207	0.0754519	0.0780112	0.0804512	0.074217	0.0721748	0.0722637	0.0770162	0.000261773	0.000290946
100	0.3	0.85	0.5	0.1	MNAR	0.706045	707	-0.00968324	-0.00514952	-0.00490319	-0.0100505	-0.0113943	-0.00724575	-0.00674029	-0.00508582	0.00145146	0.00140464	0.00144365	0.00155406	0.00136417	0.00137975	0.00136452	0.00137606	0.0458993	0.0444187	0.0456521	0.0491438	0.043139	0.0436316	0.04315	0.0435148	0.00102685	0.000993729	0.00102132	0.00109944	0.0009651	0.00097612	0.000965345	0.000973507	0.0468871	0.0446941	0.045892	0.0501369	0.0445976	0.0442076	0.0436519	0.0437894	0.000109392	9.8019e-05
100	0.5	0.85	0.5	0.1	MNAR	0.720214	708	-0.00470905	-0.001216	-0.00127052	-0.0039368	-0.0099613	-0.00251088	-0.00255986	-0.00174002	0.00130017	0.00129608	0.00134404	0.00134418	0.0012475	0.00128279	0.00126938	0.00127786	0.041115	0.0409857	0.0425023	0.0425066	0.0394495	0.0405654	0.0401414	0.0404096	0.000919818	0.000916926	0.000950856	0.000950952	0.00088256	0.000907523	0.000898037	0.000904038	0.0413633	0.0409832	0.0425001	0.0426673	0.0406686	0.0406227	0.0402029	0.0404268	8.23367e-05	8.11743e-05
100	0.1	0.9	0.5	0.1	MNAR	0.68666	709	-0.00952911	-0.00616707	-0.01018	-0.0104	-0.0141	-0.0144151	-0.0127781	-0.00979703	0.00204268	0.00201211	0.00211295	0.00219078	0.00196376	0.00188234	0.00184543	0.00194674	0.0645952	0.0636287	0.0668174	0.0692786	0.0620995	0.0595248	0.0583576	0.0615613	0.00144512	0.00142349	0.00149483	0.00154989	0.00138928	0.00133168	0.00130557	0.00137724	0.0652623	0.0638952	0.0675554	0.0700206	0.0636499	0.0612164	0.0597117	0.064249	0.000332299	0.000321767
100	0.3	0.9	0.5	0.1	MNAR	0.7626	710	-0.00634547	-0.00248548	-0.00305976	-0.00627524	-0.0101324	-0.00432215	-0.00473012	-0.00287724	0.00123262	0.00117961	0.00124562	0.00133024	0.00114717	0.00117099	0.00115408	0.00116998	0.0389789	0.0373027	0.03939	0.0420658	0.0362768	0.0370299	0.0364951	0.0369979	0.000872031	0.00083453	0.000881228	0.00094109	0.000811579	0.000828427	0.000816464	0.000827712	0.0394728	0.0373668	0.039489	0.0425105	0.0376477	0.0372629	0.0367823	0.0370912	7.77843e-05	6.58981e-05
100	0.5	0.9	0.5	0.1	MNAR	0.776283	711	-0.00353193	-0.0005544	-0.00042392	-0.003468	-0.010488	-0.00160713	-0.00188242	-0.000985321	0.00104362	0.00100616	0.00103161	0.00108877	0.000976327	0.00100954	0.00100598	0.0010084	0.0330022	0.0318177	0.0326223	0.03443	0.0308742	0.0319246	0.0318118	0.0318886	0.000738322	0.000711821	0.000729821	0.000770264	0.000690713	0.000714212	0.00071169	0.000713407	0.0331743	0.0318066	0.0326087	0.0345871	0.0325923	0.031949	0.0318516	0.0318878	5.40095e-05	4.77726e-05
100	0.1	0.7	0.5	0.3	MNAR	0.466756	712	-0.0117253	-0.0150987	0.000925092	-0.0159667	-0.0254549	-0.0203196	-0.0124253	-0.0230026	0.00357501	0.00351857	0.00288291	0.00415205	0.00402659	0.00279356	0.00282977	0.00324148	0.113052	0.111267	0.0911655	0.131299	0.127332	0.0883402	0.0894851	0.102505	0.00252918	0.00248925	0.00203954	0.00293741	0.00284866	0.00197634	0.00200195	0.00229322	0.113715	0.112232	0.0911246	0.132201	0.129789	0.090604	0.0902993	0.121778	0.000532217	0.0004404
100	0.3	0.7	0.5	0.3	MNAR	0.548397	713	-0.0117689	-0.00487338	-0.00553119	-0.0102248	-0.00799102	-0.0109189	-0.0078594	-0.00464709	0.00241215	0.00236639	0.00227801	0.00254119	0.00225602	0.00212847	0.00210771	0.00224731	0.0762788	0.0748318	0.0720369	0.0803595	0.0713416	0.067308	0.0666516	0.0710663	0.0017065	0.00167413	0.0016116	0.00179779	0.00159604	0.00150581	0.00149112	0.00158989	0.0771437	0.0749529	0.072213	0.0809675	0.0717523	0.0681547	0.0670802	0.0711826	0.000318755	0.000259715
100	0.5	0.7	0.5	0.3	MNAR	0.562075	714	-0.0128829	-0.00721356	-0.00855108	-0.0109356	-0.0110679	-0.0115446	-0.00932662	-0.00679189	0.00201142	0.0020493	0.00209369	0.00215566	0.00188553	0.001875	0.00186616	0.00191026	0.0636066	0.0648044	0.0662083	0.0681681	0.0596258	0.0592929	0.0590132	0.0604076	0.001423	0.0014498	0.0014812	0.00152505	0.00133394	0.00132649	0.00132024	0.00135143	0.064867	0.0651725	0.0667254	0.069006	0.060615	0.0603772	0.0597165	0.0607582	0.00020405	0.000204957
100	0.1	0.85	0.5	0.3	MNAR	0.626706	715	-0.0218491	-0.0256839	-0.0282311	-0.0212622	-0.0303919	-0.0494998	-0.0444663	-0.0277892	0.00313765	0.00334409	0.00318335	0.00348196	0.00346642	0.00268646	0.0027287	0.00206567	0.0992211	0.10575	0.100666	0.110109	0.109618	0.0849532	0.0862891	0.0653221	0.00221976	0.00236581	0.00225209	0.00246335	0.00245235	0.00190056	0.00193045	0.00146138	0.102734	0.108772	0.104502	0.112089	0.1137	0.0982857	0.0970341	0.0966018	0.000600392	0.000652253
100	0.3	0.85	0.5	0.3	MNAR	0.706045	716	-0.0143495	-0.00705414	-0.0088541	-0.0145529	-0.0133253	-0.0154775	-0.0142377	-0.00815999	0.00182461	0.0017744	0.00187364	0.00203955	0.00167296	0.0017002	0.00160656	0.00171462	0.0576992	0.0561114	0.0592496	0.0644962	0.0529038	0.0537651	0.0508038	0.0542211	0.00129084	0.00125532	0.00132552	0.0014429	0.00118356	0.00120283	0.00113658	0.00121303	0.0594287	0.0565252	0.0598782	0.0660862	0.0545305	0.0559227	0.0527366	0.0548049	0.000163576	0.000168528
100	0.5	0.85	0.5	0.3	MNAR	0.720214	717	-0.0118914	-0.0028436	-0.00325412	-0.0117716	-0.0127635	-0.00876223	-0.00883594	-0.004544	0.00149993	0.00147575	0.00152751	0.00166425	0.00142473	0.00142504	0.00139331	0.00143822	0.047432	0.0466674	0.0483041	0.0526284	0.045054	0.0450638	0.0440603	0.0454805	0.00106114	0.00104404	0.00108065	0.00117739	0.00100794	0.00100816	0.00098571	0.00101748	0.0488769	0.0467306	0.0483895	0.0539031	0.0468054	0.0458856	0.0449159	0.0456843	0.000107602	9.76569e-05
100	0.1	0.9	0.5	0.3	MNAR	0.68666	718	-0.0184827	-0.0236071	-0.025958	-0.0220833	-0.0314374	-0.0590619	-0.0588434	-0.0360709	0.00265508	0.00289437	0.00286663	0.00322107	0.00302954	0.00252939	0.00271611	0.0016751	0.0839609	0.091528	0.0906507	0.101859	0.0958023	0.0799862	0.085891	0.0529712	0.00187836	0.00204765	0.00202803	0.00227878	0.00214328	0.00178944	0.00192154	0.00118506	0.0873174	0.094479	0.0942504	0.104176	0.100783	0.0993968	0.104079	0.0989721	0.000467111	0.000567476
100	0.3	0.9	0.5	0.3	MNAR	0.7626	719	-0.0119565	-0.00373881	-0.00617523	-0.0118467	-0.0126923	-0.0130951	-0.0128417	-0.00684508	0.00147788	0.00140423	0.00152861	0.00161661	0.00137815	0.00137469	0.00130941	0.00138682	0.0467346	0.0444056	0.048339	0.0511216	0.0435808	0.0434714	0.0414072	0.043855	0.00104554	0.000993436	0.00108143	0.00114369	0.000974984	0.000972537	0.000926357	0.000981118	0.0482172	0.0445406	0.0487078	0.0524514	0.0453705	0.0453802	0.043333	0.0443643	0.000114645	0.000113589
100	0.5	0.9	0.5	0.3	MNAR	0.776283	720	-0.0109248	-0.00351912	-0.00291716	-0.0095864	-0.0145403	-0.00816072	-0.00896004	-0.00508652	0.00124976	0.00117871	0.00120562	0.00135383	0.00114003	0.00117776	0.00114988	0.00116967	0.0395208	0.037274	0.0381251	0.0428118	0.0360508	0.0372442	0.0363624	0.0369882	0.000884155	0.000833888	0.00085293	0.00095778	0.000806525	0.000833222	0.000813496	0.000827496	0.040984	0.0374212	0.0382175	0.0438511	0.0388559	0.0381096	0.0374324	0.037318	8.99404e-05	7.74987e-05
100	0.1	0.7	0.5	0.5	MNAR	0.466756	721	0.00261343	-0.0101135	0.0221383	-0.0136278	-0.04333	-0.0258704	-0.00969444	-0.0363968	0.00378851	0.00381702	0.0031707	0.00519136	0.00527877	0.00263692	0.00256444	0.00212521	0.119803	0.120705	0.100266	0.164165	0.166929	0.0833867	0.0810948	0.067205	0.00268022	0.00270039	0.00224314	0.00367268	0.00373452	0.00186552	0.00181424	0.0015035	0.123076	0.121068	0.102632	0.164648	0.17238	0.0872678	0.0816319	0.137161	0.000565366	0.000524816
100	0.3	0.7	0.5	0.5	MNAR	0.548397	722	-0.0126443	-0.00926995	-0.00721797	-0.0110267	-0.0106856	-0.0215313	-0.0135718	-0.00935612	0.00292781	0.00299433	0.0026015	0.00317015	0.00285636	0.0023191	0.00233525	0.00281824	0.0925854	0.0946892	0.0822666	0.100249	0.0903261	0.0733363	0.0738472	0.0891207	0.00207131	0.00211837	0.00184046	0.00224276	0.00202076	0.00164067	0.0016521	0.0019938	0.093399	0.0950947	0.0825416	0.100804	0.0909111	0.0763965	0.0750477	0.0897885	0.000414907	0.000374394
100	0.5	0.7	0.5	0.5	MNAR	0.562075	723	-0.0193703	-0.0090448	-0.0116675	-0.0169252	-0.0136127	-0.0211729	-0.0147938	-0.00893764	0.00254202	0.00255463	0.00241294	0.00271442	0.00230929	0.00219338	0.00215017	0.00231385	0.0803859	0.0807844	0.0763038	0.0858374	0.0730263	0.0693607	0.0679944	0.0731705	0.00179838	0.0018073	0.00170706	0.00192034	0.00163373	0.00155173	0.00152116	0.00163696	0.0826476	0.081249	0.077153	0.087448	0.0742483	0.0724872	0.0695519	0.073678	0.000334309	0.000291259
100	0.1	0.85	0.5	0.5	MNAR	0.626706	724	-0.0182651	-0.0295557	-0.0181524	-0.0227567	-0.0437794	-0.0867695	-0.0738496	-0.0535637	0.00346641	0.0041425	0.00368771	0.00468145	0.00484085	0.00286376	0.00272001	0.00111018	0.109617	0.130997	0.116616	0.14804	0.153081	0.0905601	0.0860143	0.0351069	0.00245235	0.00293066	0.00260891	0.00331194	0.00342471	0.002026	0.0019243	0.000785407	0.12072	0.134226	0.117962	0.149706	0.159145	0.125387	0.113335	0.12806	0.000664333	0.000791014
100	0.3	0.85	0.5	0.5	MNAR	0.706045	725	-0.0194479	-0.0146638	-0.0196169	-0.0184048	-0.0184887	-0.0351642	-0.027704	-0.0197041	0.0024027	0.00254236	0.00254987	0.0026163	0.00239921	0.00221519	0.00206584	0.00258601	0.07598	0.0803965	0.0806338	0.0827348	0.0758698	0.0700505	0.0653275	0.0817768	0.00169981	0.00179862	0.00180393	0.00185093	0.00169735	0.00156716	0.0014615	0.0018295	0.0783926	0.0816833	0.0829466	0.0847168	0.0780532	0.0783498	0.070929	0.0851728	0.000401719	0.000465773
100	0.5	0.85	0.5	0.5	MNAR	0.720214	726	-0.0148083	-0.00414048	-0.00608668	-0.0155084	-0.0141875	-0.0179342	-0.0157782	-0.00687968	0.00192093	0.00189423	0.00197373	0.00214018	0.00180023	0.00180016	0.00170673	0.00180206	0.0607451	0.0599009	0.0624149	0.0676783	0.0569282	0.056926	0.0539715	0.056986	0.00135898	0.0013401	0.00139634	0.00151409	0.00127359	0.00127354	0.00120744	0.00127488	0.0624945	0.060014	0.06268	0.0693995	0.0586419	0.0596571	0.0562046	0.0573715	0.000214878	0.00018892
100	0.1	0.9	0.5	0.5	MNAR	0.68666	727	-0.0236391	-0.0357916	-0.0276769	-0.0264767	-0.0434415	-0.104608	-0.10419	-0.0318403	0.0028924	0.00393499	0.00353931	0.00394336	0.00421701	0.00288229	0.00286223	0.000677097	0.0914656	0.124435	0.111923	0.1247	0.133354	0.0911459	0.0905115	0.0214117	0.00204626	0.00278385	0.00250392	0.00278977	0.00298337	0.0020391	0.00202491	0.000479019	0.10743	0.129421	0.11524	0.127419	0.140188	0.138716	0.137985	0.0982616	0.000603271	0.000930104
100	0.3	0.9	0.5	0.5	MNAR	0.7626	728	-0.0126071	-0.00886076	-0.0140531	-0.0135533	-0.0165302	-0.0313843	-0.0275555	-0.0173231	0.0019588	0.00203265	0.00208952	0.00218686	0.00206793	0.00196813	0.0019332	0.00215474	0.0619428	0.0642779	0.0660763	0.0691545	0.0653936	0.0622377	0.061133	0.0681388	0.00138578	0.00143802	0.00147825	0.00154711	0.00146298	0.00139237	0.00136766	0.00152439	0.0632128	0.0648539	0.0675219	0.0704362	0.0674188	0.0696752	0.0670285	0.0721326	0.000243868	0.000320986
100	0.5	0.9	0.5	0.5	MNAR	0.776283	729	-0.0122314	-0.00304536	-0.00449948	-0.0116668	-0.0154498	-0.016539	-0.0162388	-0.00680056	0.00153347	0.00146971	0.00154627	0.00173032	0.00145469	0.00147424	0.00136364	0.00148454	0.0484926	0.0464764	0.0488973	0.0547174	0.0460014	0.0466195	0.0431222	0.0469454	0.00108487	0.00103976	0.00109392	0.00122413	0.00102914	0.00104296	0.000964723	0.00105026	0.0499879	0.0465529	0.0490795	0.0559206	0.0485047	0.0494443	0.0460582	0.0474122	0.000135447	0.000111729
[truncated: 70 more columns]
